# Supplementary material for: Multi-Phenotype Association Decomposition: Unraveling Complex Gene-Phenotype Relationships
Source: Front Genet. 2019 May 10;10:417. doi: 10.3389/fgene.2019.00417 (PMC6522845; doi:10.3389/fgene.2019.00417)
Supplement: Supplementary file 1 [file Table_1.XLSX]

## Sheet: Supplementary_Table_S1
Gene ID	SNP ID	Beta value	MPA Signature Type	Best arabidopsis hit description	Best Arabidopsis hit ID	Pfam	GO terms
Potri.010G210200.v3.0	10:19931003	-61595.8	Type 1	PsbP-like protein 1	AT3G55330.1	PF01789	GO:0019898,GO:0015979,GO:0009654,GO:0009523,GO:0005509
Potri.014G070900.v3.0	14:5751469	-72164.1	Type 2	armadillo repeat kinesin 2	AT1G01950.1	PF00514,PF00225	GO:0005515,GO:0008017,GO:0007018,GO:0005524,GO:0003777,GO:0005871
Potri.014G043000.v3.0	14:3456954	-93524.9	Type 1	cytochrome P450, family 721, subfamily A, polypeptide 1	AT1G75130.1	PF00067	GO:0055114,GO:0020037,GO:0016705,GO:0005506
Potri.014G070900.v3.0	14:5757323	-58861.3	Type 2	armadillo repeat kinesin 2	AT1G01950.1	PF00514,PF00225	GO:0005515,GO:0008017,GO:0007018,GO:0005524,GO:0003777,GO:0005871
Potri.019G025400.v3.0	19:2893732	-75112	Type 1	transcription activators	AT5G18410.2	PF05994
Potri.019G133000.v3.0	19:15816782	-73225.2	Type 2	Tetratricopeptide repeat (TPR)-like superfamily protein	AT5G51340.1	PF10345
Potri.019G133200.v3.0	19:15832171	-73225.2	Type 1	FRAGILE HISTIDINE TRIAD	AT5G58240.1	PF01230
Potri.019G133400.v3.0	19:15841729	-73225.2	Type 1	Protein of unknown function (DUF607)	AT1G09575.1	PF04678
Potri.012G053200.v3.0	12:5362308	-53223.4	Type 2	transmembrane receptors;ATP binding	AT1G27170.2	PF13676,PF00931	GO:0007165,GO:0005515,GO:0043531
Potri.010G108500.v3.0	10:12797643	-78984.8	Type 2	O-Glycosyl hydrolases family 17 protein	AT2G01630.1	PF07983,PF00332	GO:0005975,GO:0004553
Potri.009G076700.v3.0	09:7433939	-34100.5	Type 2		AT3G14750.1
Potri.009G076700.v3.0	09:7433949	-34100.5	Type 2		AT3G14750.1
Potri.009G076700.v3.0	09:7433962	-34100.5	Type 2		AT3G14750.1
Potri.009G076700.v3.0	09:7434079	-34100.5	Type 2		AT3G14750.1
Potri.009G076700.v3.0	09:7434303	-34100.5	Type 2		AT3G14750.1
Potri.009G076700.v3.0	09:7434664	-34100.5	Type 2		AT3G14750.1
Potri.009G076700.v3.0	09:7434786	-34110.3	Type 2		AT3G14750.1
Potri.003G197700.v3.0	03:20056471	-17695.2	Type 1	SNF2 domain-containing protein / helicase domain-containing protein / F-box family protein	AT3G54460.1	PF00271,PF07496,PF00176	GO:0008270,GO:0005524
Potri.003G197900.v3.0	03:20071334	-19183.9	Type 2	Transducin/WD40 repeat-like superfamily protein	AT5G13480.1	PF00400	GO:0005515
Potri.008G008500.v3.0	08:470934	-286657	Type 2	CYCLIN A3;4	AT1G47230.2	PF02984	GO:0005634
Potri.006G257900.v3.0	06:26171380	-172539	Type 2	TOPLESS-related 1	AT1G80490.2	PF00400	GO:0005515
Potri.006G257900.v3.0	06:26175531	-172539	Type 2	TOPLESS-related 1	AT1G80490.2	PF00400	GO:0005515
Potri.006G257900.v3.0	06:26177763	-172539	Type 2	TOPLESS-related 1	AT1G80490.2	PF00400	GO:0005515
Potri.002G002900.v3.0	02:178069	-102631	Type 2	BUB1-related (BUB1: budding uninhibited by benzymidazol 1)	AT2G33560.1	PF08311	GO:0007094
Potri.002G002900.v3.0	02:179435	-102631	Type 2	BUB1-related (BUB1: budding uninhibited by benzymidazol 1)	AT2G33560.1	PF08311	GO:0007094
Potri.001G333500.v3.0	01:33675593	-168294	Type 1	Flavin containing amine oxidoreductase family	AT5G14220.1	PF13450
Potri.001G286600.v3.0	01:29285056	-119330	Type 2	Major facilitator superfamily protein	AT5G64500.1	PF03137	GO:0016020,GO:0006810,GO:0005215
Potri.001G404800.v3.0	01:42617949	98763.2	Type 2	LRR and NB-ARC domains-containing disease resistance protein	AT4G10780.1	PF02892,PF13855,PF00931	GO:0003677,GO:0005515,GO:0043531
Potri.010G184500.v3.0	10:18161652	-15167.1	Type 2	ferritin 2	AT3G11050.1	PF00210	GO:0008199,GO:0006879,GO:0006826
Potri.T025300.v3.0	scaffold_30:104372	-31493.3	Type 1	NB-ARC domain-containing disease resistance protein	AT4G27220.1	PF13855,PF00931	GO:0005515,GO:0043531
Potri.012G086500.v3.0	12:11358417	-22968.4	Type 1	drought-induced 19	AT1G56280.1	PF14571,PF05605
Potri.012G093600.v3.0	12:12022939	-9139.75	Type 2	Protein kinase superfamily protein	AT4G24810.2	PF03109
Potri.008G164600.v3.0	08:11211175	-11388.3	Type 2
Potri.006G249100.v3.0	06:25577585	-11567.3	Type 2	DEA(D/H)-box RNA helicase family protein	AT5G60990.1	PF00271,PF00270	GO:0005524,GO:0003676
Potri.001G314300.v3.0	01:32009453	-883305	Type 1	26S proteasome regulatory complex, non-ATPase subcomplex, Rpn2/Psmd1 subunit	AT2G32730.1	PF13646,PF01851
Potri.001G314300.v3.0	01:32009806	-883305	Type 1	26S proteasome regulatory complex, non-ATPase subcomplex, Rpn2/Psmd1 subunit	AT2G32730.1	PF13646,PF01851
Potri.001G314300.v3.0	01:32011364	-883305	Type 1	26S proteasome regulatory complex, non-ATPase subcomplex, Rpn2/Psmd1 subunit	AT2G32730.1	PF13646,PF01851
Potri.001G314300.v3.0	01:32011370	-883305	Type 1	26S proteasome regulatory complex, non-ATPase subcomplex, Rpn2/Psmd1 subunit	AT2G32730.1	PF13646,PF01851
Potri.001G314300.v3.0	01:32011558	-883305	Type 1	26S proteasome regulatory complex, non-ATPase subcomplex, Rpn2/Psmd1 subunit	AT2G32730.1	PF13646,PF01851
Potri.001G314300.v3.0	01:32013058	-883305	Type 1	26S proteasome regulatory complex, non-ATPase subcomplex, Rpn2/Psmd1 subunit	AT2G32730.1	PF13646,PF01851
Potri.001G314300.v3.0	01:32013200	-883305	Type 1	26S proteasome regulatory complex, non-ATPase subcomplex, Rpn2/Psmd1 subunit	AT2G32730.1	PF13646,PF01851
Potri.001G314300.v3.0	01:32013878	-883305	Type 1	26S proteasome regulatory complex, non-ATPase subcomplex, Rpn2/Psmd1 subunit	AT2G32730.1	PF13646,PF01851
Potri.001G314300.v3.0	01:32013932	-883305	Type 1	26S proteasome regulatory complex, non-ATPase subcomplex, Rpn2/Psmd1 subunit	AT2G32730.1	PF13646,PF01851
Potri.001G314700.v3.0	01:32048622	-883305	Type 2	Protein of unknown function (DUF185)	AT1G04900.1	PF02636
Potri.001G050700.v3.0	01:3868812	-1.09179e+06	Type 1	Protein kinase superfamily protein	AT3G24190.1	PF03109
Potri.013G122000.v3.0	13:13592946	-522859	Type 1	O-methyltransferase family protein	AT4G35160.1	PF08100,PF00891	GO:0046983,GO:0008171
Potri.014G093400.v3.0	14:7282510	-698138	Type 2		AT5G41620.1
Potri.014G125300.v3.0	14:9652439	-949474	Type 2	COBRA-like protein-7 precursor	AT4G16120.1	PF04833	GO:0031225,GO:0016049,GO:0010215
Potri.014G187100.v3.0	14:16638829	-124012	Type 2	F-box associated ubiquitination effector family protein	AT1G64295.1	PF08268
Potri.014G030200.v3.0	14:2543674	-92927.2	Type 2	Calcium-binding EF-hand family protein	AT1G32250.1	PF13833,PF13405	GO:0005509
Potri.014G030300.v3.0	14:2543674	-92927.2	Type 2
Potri.014G089700.v3.0	14:7055338	-142936	Type 2	Heavy metal transport/detoxification superfamily protein	AT1G01490.2	PF00403	GO:0046872,GO:0030001
Potri.014G043700.v3.0	14:3495536	-177736	Type 2	NAD-dependent malic enzyme 1	AT2G13560.1	PF00390,PF03949	GO:0055114,GO:0004471,GO:0051287
Potri.014G177700.v3.0	14:14592423	-333873	Type 2	SKU5 similar 3	AT5G48450.1	PF07731,PF07732,PF00394	GO:0055114,GO:0016491,GO:0005507
Potri.005G010600.v3.0	05:789203	-160991	Type 2	Clathrin adaptor complexes medium subunit family protein	AT1G56590.1	PF00928
Potri.005G010600.v3.0	05:789413	-161537	Type 2	Clathrin adaptor complexes medium subunit family protein	AT1G56590.1	PF00928
Potri.005G010600.v3.0	05:789579	-162594	Type 2	Clathrin adaptor complexes medium subunit family protein	AT1G56590.1	PF00928
Potri.005G010700.v3.0	05:794237	-166169	Type 2	Photosystem II reaction center PsbP family protein	AT4G15510.1	PF01789	GO:0019898,GO:0015979,GO:0009654,GO:0009523,GO:0005509
Potri.005G010700.v3.0	05:795401	-160991	Type 2	Photosystem II reaction center PsbP family protein	AT4G15510.1	PF01789	GO:0019898,GO:0015979,GO:0009654,GO:0009523,GO:0005509
Potri.005G010700.v3.0	05:795419	-160991	Type 2	Photosystem II reaction center PsbP family protein	AT4G15510.1	PF01789	GO:0019898,GO:0015979,GO:0009654,GO:0009523,GO:0005509
Potri.005G010700.v3.0	05:795435	-160991	Type 2	Photosystem II reaction center PsbP family protein	AT4G15510.1	PF01789	GO:0019898,GO:0015979,GO:0009654,GO:0009523,GO:0005509
Potri.005G010700.v3.0	05:795475	-167648	Type 2	Photosystem II reaction center PsbP family protein	AT4G15510.1	PF01789	GO:0019898,GO:0015979,GO:0009654,GO:0009523,GO:0005509
Potri.005G010800.v3.0	05:800347	-165604	Type 2	Plant neutral invertase family protein	AT1G56560.1	PF12899	GO:0033926
Potri.005G010800.v3.0	05:800457	-164935	Type 2	Plant neutral invertase family protein	AT1G56560.1	PF12899	GO:0033926
Potri.005G010800.v3.0	05:801101	-164392	Type 2	Plant neutral invertase family protein	AT1G56560.1	PF12899	GO:0033926
Potri.005G010800.v3.0	05:801880	-173167	Type 2	Plant neutral invertase family protein	AT1G56560.1	PF12899	GO:0033926
Potri.005G010800.v3.0	05:802526	-161537	Type 2	Plant neutral invertase family protein	AT1G56560.1	PF12899	GO:0033926
Potri.005G010800.v3.0	05:802538	-161537	Type 2	Plant neutral invertase family protein	AT1G56560.1	PF12899	GO:0033926
Potri.005G010900.v3.0	05:803429	-158402	Type 2	Tetratricopeptide repeat (TPR)-like superfamily protein	AT1G56570.1	PF01535,PF13041
Potri.005G011100.v3.0	05:811136	-169657	Type 2	agenet domain-containing protein	AT1G09320.1	PF05641
Potri.005G011100.v3.0	05:811424	-175246	Type 2	agenet domain-containing protein	AT1G09320.1	PF05641
Potri.005G011100.v3.0	05:811428	-175246	Type 2	agenet domain-containing protein	AT1G09320.1	PF05641
Potri.005G011100.v3.0	05:811519	-164552	Type 2	agenet domain-containing protein	AT1G09320.1	PF05641
Potri.005G011100.v3.0	05:812072	-175146	Type 2	agenet domain-containing protein	AT1G09320.1	PF05641
Potri.005G011100.v3.0	05:812073	-175146	Type 2	agenet domain-containing protein	AT1G09320.1	PF05641
Potri.005G011100.v3.0	05:812104	-171042	Type 2	agenet domain-containing protein	AT1G09320.1	PF05641
Potri.005G011100.v3.0	05:812116	-165579	Type 2	agenet domain-containing protein	AT1G09320.1	PF05641
Potri.005G011100.v3.0	05:812139	-165579	Type 2	agenet domain-containing protein	AT1G09320.1	PF05641
Potri.005G011100.v3.0	05:812181	-177763	Type 2	agenet domain-containing protein	AT1G09320.1	PF05641
Potri.005G011100.v3.0	05:812204	-171853	Type 2	agenet domain-containing protein	AT1G09320.1	PF05641
Potri.005G011100.v3.0	05:812205	-171853	Type 2	agenet domain-containing protein	AT1G09320.1	PF05641
Potri.005G011100.v3.0	05:812239	-171853	Type 2	agenet domain-containing protein	AT1G09320.1	PF05641
Potri.005G011100.v3.0	05:812297	-174128	Type 2	agenet domain-containing protein	AT1G09320.1	PF05641
Potri.005G011100.v3.0	05:812413	-168920	Type 2	agenet domain-containing protein	AT1G09320.1	PF05641
Potri.005G011100.v3.0	05:812475	-167714	Type 2	agenet domain-containing protein	AT1G09320.1	PF05641
Potri.005G011100.v3.0	05:812536	-167714	Type 2	agenet domain-containing protein	AT1G09320.1	PF05641
Potri.005G011100.v3.0	05:812750	-165283	Type 2	agenet domain-containing protein	AT1G09320.1	PF05641
Potri.005G011100.v3.0	05:813124	-166234	Type 2	agenet domain-containing protein	AT1G09320.1	PF05641
Potri.005G011100.v3.0	05:813362	-166480	Type 2	agenet domain-containing protein	AT1G09320.1	PF05641
Potri.005G011100.v3.0	05:813473	-166234	Type 2	agenet domain-containing protein	AT1G09320.1	PF05641
Potri.005G011100.v3.0	05:813568	-164509	Type 2	agenet domain-containing protein	AT1G09320.1	PF05641
Potri.005G011100.v3.0	05:814145	-166480	Type 2	agenet domain-containing protein	AT1G09320.1	PF05641
Potri.005G041000.v3.0	05:2997400	-437513	Type 2	DHHC-type zinc finger family protein	AT3G04970.2	PF01529	GO:0008270
Potri.005G041000.v3.0	05:2999099	-437513	Type 2	DHHC-type zinc finger family protein	AT3G04970.2	PF01529	GO:0008270
Potri.005G120400.v3.0	05:9377862	-370794	Type 1	Phosphatidic acid phosphatase (PAP2) family protein	AT5G66450.1	PF01569
Potri.005G184900.v3.0	05:20181844	-174787	Type 2	Target of Myb protein 1	AT1G21380.1	PF03127,PF00790	GO:0006886,GO:0005622
Potri.005G184900.v3.0	05:20184121	-177851	Type 2	Target of Myb protein 1	AT1G21380.1	PF03127,PF00790	GO:0006886,GO:0005622
Potri.005G184900.v3.0	05:20184572	-172590	Type 2	Target of Myb protein 1	AT1G21380.1	PF03127,PF00790	GO:0006886,GO:0005622
Potri.005G010800.v3.0	05:800846	-160391	Type 2	Plant neutral invertase family protein	AT1G56560.1	PF12899	GO:0033926
Potri.005G010800.v3.0	05:798724	-163945	Type 2	Plant neutral invertase family protein	AT1G56560.1	PF12899	GO:0033926
Potri.005G010800.v3.0	05:799455	-160395	Type 2	Plant neutral invertase family protein	AT1G56560.1	PF12899	GO:0033926
Potri.005G010600.v3.0	05:789720	-160865	Type 2	Clathrin adaptor complexes medium subunit family protein	AT1G56590.1	PF00928
Potri.005G010600.v3.0	05:792201	-161486	Type 2	Clathrin adaptor complexes medium subunit family protein	AT1G56590.1	PF00928
Potri.005G010700.v3.0	05:793483	-166418	Type 2	Photosystem II reaction center PsbP family protein	AT4G15510.1	PF01789	GO:0019898,GO:0015979,GO:0009654,GO:0009523,GO:0005509
Potri.005G010700.v3.0	05:794211	-160400	Type 2	Photosystem II reaction center PsbP family protein	AT4G15510.1	PF01789	GO:0019898,GO:0015979,GO:0009654,GO:0009523,GO:0005509
Potri.005G010800.v3.0	05:799029	-160238	Type 2	Plant neutral invertase family protein	AT1G56560.1	PF12899	GO:0033926
Potri.005G010800.v3.0	05:799470	-164613	Type 2	Plant neutral invertase family protein	AT1G56560.1	PF12899	GO:0033926
Potri.005G010900.v3.0	05:803298	-154942	Type 2	Tetratricopeptide repeat (TPR)-like superfamily protein	AT1G56570.1	PF01535,PF13041
Potri.005G010800.v3.0	05:799405	-160326	Type 2	Plant neutral invertase family protein	AT1G56560.1	PF12899	GO:0033926
Potri.005G010800.v3.0	05:799416	-160326	Type 2	Plant neutral invertase family protein	AT1G56560.1	PF12899	GO:0033926
Potri.005G010700.v3.0	05:794989	-159825	Type 2	Photosystem II reaction center PsbP family protein	AT4G15510.1	PF01789	GO:0019898,GO:0015979,GO:0009654,GO:0009523,GO:0005509
Potri.006G247700.v3.0	06:25466650	-179467	Type 1	gibberellin 3-oxidase 1	AT1G15550.1	PF14226,PF03171	GO:0055114,GO:0016491
Potri.006G269400.v3.0	06:27090253	-413624	Type 1	glutamate receptor 2.8	AT2G29110.1	PF00497,PF00060,PF13458	GO:0016020,GO:0004970
Potri.005G010600.v3.0	05:789855	-156757	Type 2	Clathrin adaptor complexes medium subunit family protein	AT1G56590.1	PF00928
Potri.005G010600.v3.0	05:791189	-156757	Type 2	Clathrin adaptor complexes medium subunit family protein	AT1G56590.1	PF00928
Potri.005G010700.v3.0	05:794122	-157840	Type 2	Photosystem II reaction center PsbP family protein	AT4G15510.1	PF01789	GO:0019898,GO:0015979,GO:0009654,GO:0009523,GO:0005509
Potri.005G010700.v3.0	05:794126	-157840	Type 2	Photosystem II reaction center PsbP family protein	AT4G15510.1	PF01789	GO:0019898,GO:0015979,GO:0009654,GO:0009523,GO:0005509
Potri.005G010800.v3.0	05:801641	-156757	Type 2	Plant neutral invertase family protein	AT1G56560.1	PF12899	GO:0033926
Potri.005G010800.v3.0	05:801925	-156757	Type 2	Plant neutral invertase family protein	AT1G56560.1	PF12899	GO:0033926
Potri.005G010800.v3.0	05:802244	-156757	Type 2	Plant neutral invertase family protein	AT1G56560.1	PF12899	GO:0033926
Potri.005G010900.v3.0	05:803506	-156757	Type 2	Tetratricopeptide repeat (TPR)-like superfamily protein	AT1G56570.1	PF01535,PF13041
Potri.005G010900.v3.0	05:804071	-156757	Type 2	Tetratricopeptide repeat (TPR)-like superfamily protein	AT1G56570.1	PF01535,PF13041
Potri.005G011100.v3.0	05:811994	-162386	Type 2	agenet domain-containing protein	AT1G09320.1	PF05641
Potri.005G184900.v3.0	05:20185929	-170644	Type 2	Target of Myb protein 1	AT1G21380.1	PF03127,PF00790	GO:0006886,GO:0005622
Potri.005G010600.v3.0	05:789660	-156550	Type 2	Clathrin adaptor complexes medium subunit family protein	AT1G56590.1	PF00928
Potri.005G010800.v3.0	05:798715	-158635	Type 2	Plant neutral invertase family protein	AT1G56560.1	PF12899	GO:0033926
Potri.005G010800.v3.0	05:798718	-158635	Type 2	Plant neutral invertase family protein	AT1G56560.1	PF12899	GO:0033926
Potri.005G010800.v3.0	05:801139	-155630	Type 2	Plant neutral invertase family protein	AT1G56560.1	PF12899	GO:0033926
Potri.005G010800.v3.0	05:801443	-155630	Type 2	Plant neutral invertase family protein	AT1G56560.1	PF12899	GO:0033926
Potri.005G010900.v3.0	05:803543	-156970	Type 2	Tetratricopeptide repeat (TPR)-like superfamily protein	AT1G56570.1	PF01535,PF13041
Potri.005G011100.v3.0	05:812768	-160501	Type 2	agenet domain-containing protein	AT1G09320.1	PF05641
Potri.005G107900.v3.0	05:8228934	-95990.3	Type 2		AT2G17710.1
Potri.005G010800.v3.0	05:798977	-156067	Type 2	Plant neutral invertase family protein	AT1G56560.1	PF12899	GO:0033926
Potri.005G010800.v3.0	05:799597	-156067	Type 2	Plant neutral invertase family protein	AT1G56560.1	PF12899	GO:0033926
Potri.005G011100.v3.0	05:814130	-160973	Type 2	agenet domain-containing protein	AT1G09320.1	PF05641
Potri.005G010700.v3.0	05:794803	-155892	Type 2	Photosystem II reaction center PsbP family protein	AT4G15510.1	PF01789	GO:0019898,GO:0015979,GO:0009654,GO:0009523,GO:0005509
Potri.005G184900.v3.0	05:20184116	-171770	Type 2	Target of Myb protein 1	AT1G21380.1	PF03127,PF00790	GO:0006886,GO:0005622
Potri.005G010900.v3.0	05:803739	-155362	Type 2	Tetratricopeptide repeat (TPR)-like superfamily protein	AT1G56570.1	PF01535,PF13041
Potri.005G011100.v3.0	05:810990	-159429	Type 2	agenet domain-containing protein	AT1G09320.1	PF05641
Potri.005G011100.v3.0	05:811462	-159429	Type 2	agenet domain-containing protein	AT1G09320.1	PF05641
Potri.014G026700.v3.0	14:2265696	-309177	Type 1	Subtilisin-like serine endopeptidase family protein	AT5G67090.1	PF05922,PF00082	GO:0006508,GO:0004252
Potri.T073700.v3.0	scaffold_80:35698	-96147.1	Type 2	disease resistance protein (TIR-NBS-LRR class), putative	AT5G17680.1	PF13676,PF00931	GO:0007165,GO:0005515,GO:0043531
Potri.T161700.v3.0	scaffold_752:10146	-230469	Type 1	Pentatricopeptide repeat (PPR-like) superfamily protein	AT2G34400.1	PF01535,PF13041
Potri.005G010900.v3.0	05:803632	-155052	Type 2	Tetratricopeptide repeat (TPR)-like superfamily protein	AT1G56570.1	PF01535,PF13041
Potri.005G208600.v3.0	05:22262361	-549515	Type 2	basic helix-loop-helix (bHLH) DNA-binding superfamily protein	AT4G09820.1	PF00010,PF14215	GO:0046983
Potri.005G011100.v3.0	05:813674	-158075	Type 2	agenet domain-containing protein	AT1G09320.1	PF05641
Potri.005G010700.v3.0	05:793904	-155249	Type 2	Photosystem II reaction center PsbP family protein	AT4G15510.1	PF01789	GO:0019898,GO:0015979,GO:0009654,GO:0009523,GO:0005509
Potri.005G010800.v3.0	05:800009	-152750	Type 2	Plant neutral invertase family protein	AT1G56560.1	PF12899	GO:0033926
Potri.005G011100.v3.0	05:813597	-156446	Type 2	agenet domain-containing protein	AT1G09320.1	PF05641
Potri.005G011100.v3.0	05:813603	-156446	Type 2	agenet domain-containing protein	AT1G09320.1	PF05641
Potri.014G145200.v3.0	14:11084970	-121807	Type 2	Syntaxin/t-SNARE family protein	AT5G46860.1	PF05739,PF14523	GO:0005515
Potri.005G010600.v3.0	05:789419	-160281	Type 2	Clathrin adaptor complexes medium subunit family protein	AT1G56590.1	PF00928
Potri.005G011100.v3.0	05:811913	-151391	Type 2	agenet domain-containing protein	AT1G09320.1	PF05641
Potri.005G010800.v3.0	05:799362	-151499	Type 2	Plant neutral invertase family protein	AT1G56560.1	PF12899	GO:0033926
Potri.005G010800.v3.0	05:800245	-151499	Type 2	Plant neutral invertase family protein	AT1G56560.1	PF12899	GO:0033926
Potri.005G010600.v3.0	05:789772	-153526	Type 2	Clathrin adaptor complexes medium subunit family protein	AT1G56590.1	PF00928
Potri.005G010600.v3.0	05:789751	-153381	Type 2	Clathrin adaptor complexes medium subunit family protein	AT1G56590.1	PF00928
Potri.005G010600.v3.0	05:789755	-153381	Type 2	Clathrin adaptor complexes medium subunit family protein	AT1G56590.1	PF00928
Potri.005G011100.v3.0	05:811906	-151759	Type 2	agenet domain-containing protein	AT1G09320.1	PF05641
Potri.005G010800.v3.0	05:799110	-152566	Type 2	Plant neutral invertase family protein	AT1G56560.1	PF12899	GO:0033926
Potri.010G142900.v3.0	10:15430392	-281355	Type 2	basic leucine-zipper 1	AT5G49450.1	PF00170	GO:0043565,GO:0006355,GO:0003700
Potri.005G010600.v3.0	05:789803	-151877	Type 2	Clathrin adaptor complexes medium subunit family protein	AT1G56590.1	PF00928
Potri.005G010800.v3.0	05:800263	-150372	Type 2	Plant neutral invertase family protein	AT1G56560.1	PF12899	GO:0033926
Potri.005G000500.v3.0	05:26162	-1.11002e+06	Type 2	DEAD box RNA helicase (RH3)	AT5G26742.2	PF00098,PF04851,PF08152,PF00271	GO:0008270,GO:0003676,GO:0016787,GO:0005524,GO:0003677,GO:0005634,GO:0004386,GO:0003723
Potri.005G025100.v3.0	05:1860120	-1.11002e+06	Type 2	regulatory particle triple-A ATPase 5A	AT3G05530.1	PF07728	GO:0016887,GO:0005524
Potri.005G011100.v3.0	05:812692	-154196	Type 2	agenet domain-containing protein	AT1G09320.1	PF05641
Potri.005G010900.v3.0	05:803246	-148599	Type 2	Tetratricopeptide repeat (TPR)-like superfamily protein	AT1G56570.1	PF01535,PF13041
Potri.005G042400.v3.0	05:3143429	-320744	Type 1	NB-ARC domain-containing disease resistance protein	AT4G26090.1	PF00931	GO:0043531
Potri.005G010900.v3.0	05:803115	-147974	Type 2	Tetratricopeptide repeat (TPR)-like superfamily protein	AT1G56570.1	PF01535,PF13041
Potri.T152300.v3.0	scaffold_560:3687	-238188	Type 2	Replication factor-A protein 1-related	AT5G45400.1	PF16900
Potri.005G010700.v3.0	05:794150	-145563	Type 2	Photosystem II reaction center PsbP family protein	AT4G15510.1	PF01789	GO:0019898,GO:0015979,GO:0009654,GO:0009523,GO:0005509
Potri.005G010800.v3.0	05:798319	-151077	Type 2	Plant neutral invertase family protein	AT1G56560.1	PF12899	GO:0033926
Potri.005G010700.v3.0	05:793697	-157947	Type 2	Photosystem II reaction center PsbP family protein	AT4G15510.1	PF01789	GO:0019898,GO:0015979,GO:0009654,GO:0009523,GO:0005509
Potri.T077200.v3.0	scaffold_85:60904	-260193	Type 2	disease resistance protein (TIR-NBS-LRR class), putative	AT5G17680.1	PF07725,PF00931	GO:0043531
Potri.005G010700.v3.0	05:795226	-149798	Type 2	Photosystem II reaction center PsbP family protein	AT4G15510.1	PF01789	GO:0019898,GO:0015979,GO:0009654,GO:0009523,GO:0005509
Potri.010G142900.v3.0	10:15430465	-237921	Type 2	basic leucine-zipper 1	AT5G49450.1	PF00170	GO:0043565,GO:0006355,GO:0003700
Potri.005G250100.v3.0	05:25294102	-541593	Type 1		AT1G42440.1	PF08142,PF04950	GO:0042254,GO:0005634
Potri.014G043700.v3.0	14:3492343	-153311	Type 2	NAD-dependent malic enzyme 1	AT2G13560.1	PF00390,PF03949	GO:0055114,GO:0004471,GO:0051287
Potri.005G014500.v3.0	05:1127958	-98203.9	Type 2	Pentatricopeptide repeat (PPR-like) superfamily protein	AT1G09820.1	PF13041
Potri.005G149600.v3.0	05:13405444	-114451	Type 2
Potri.005G010700.v3.0	05:795186	-156058	Type 2	Photosystem II reaction center PsbP family protein	AT4G15510.1	PF01789	GO:0019898,GO:0015979,GO:0009654,GO:0009523,GO:0005509
Potri.014G122400.v3.0	14:9485232	-646437	Type 2	transcription coactivators	AT4G02110.1	PF00628,PF00533,PF12738	GO:0005515
Potri.005G010800.v3.0	05:798491	-148235	Type 2	Plant neutral invertase family protein	AT1G56560.1	PF12899	GO:0033926
Potri.005G010600.v3.0	05:790157	-148154	Type 2	Clathrin adaptor complexes medium subunit family protein	AT1G56590.1	PF00928
Potri.005G011100.v3.0	05:812871	-170633	Type 2	agenet domain-containing protein	AT1G09320.1	PF05641
Potri.005G010800.v3.0	05:798421	-147105	Type 2	Plant neutral invertase family protein	AT1G56560.1	PF12899	GO:0033926
Potri.014G043700.v3.0	14:3493143	-151864	Type 2	NAD-dependent malic enzyme 1	AT2G13560.1	PF00390,PF03949	GO:0055114,GO:0004471,GO:0051287
Potri.014G043500.v3.0	14:3482719	-148975	Type 2	Haloacid dehalogenase-like hydrolase (HAD) superfamily protein	AT2G38740.1	PF13419
Potri.005G011000.v3.0	05:808021	-155808	Type 2	Tetratricopeptide repeat (TPR)-like superfamily protein	AT1G08070.1	PF14432,PF13041,PF01535
Potri.014G030300.v3.0	14:2543698	-70847.1	Type 2
Potri.014G030200.v3.0	14:2543698	-70847.1	Type 2	Calcium-binding EF-hand family protein	AT1G32250.1	PF13833,PF13405	GO:0005509
Potri.014G134800.v3.0	14:10258200	-370797	Type 2	F-box/RNI-like superfamily protein	AT3G62980.1	PF12937	GO:0005515
Potri.014G142700.v3.0	14:10866978	-347196	Type 2	Mitogen activated protein kinase kinase kinase-related	AT3G58640.2	PF14381,PF07714	GO:0006468,GO:0004672
Potri.014G030300.v3.0	14:2543697	-70380.2	Type 2
Potri.014G030200.v3.0	14:2543697	-70380.2	Type 2	Calcium-binding EF-hand family protein	AT1G32250.1	PF13833,PF13405	GO:0005509
Potri.005G010700.v3.0	05:793995	-145767	Type 2	Photosystem II reaction center PsbP family protein	AT4G15510.1	PF01789	GO:0019898,GO:0015979,GO:0009654,GO:0009523,GO:0005509
Potri.005G010900.v3.0	05:803450	-146895	Type 2	Tetratricopeptide repeat (TPR)-like superfamily protein	AT1G56570.1	PF01535,PF13041
Potri.005G000200.v3.0	6.67986	-279595	Type 1	DEAD box RNA helicase (RH3)	AT5G26742.2	PF00270	GO:0005524,GO:0003676
Potri.005G000400.v3.0	05:20981	-279595	Type 1		AT5G26731.1
Potri.005G000800.v3.0	05:43858	-279595	Type 1		AT3G05936.1
Potri.T028500.v3.0	scaffold_30:442693	-176683	Type 2	Disease resistance protein (CC-NBS-LRR class) family	AT1G12290.1	PF13855,PF00931	GO:0005515,GO:0043531
Potri.005G258500.v3.0	05:25753714	-1.10383e+06	Type 1	U5 small nuclear ribonucleoprotein helicase, putative	AT1G20960.1
Potri.006G116200.v3.0	06:9139352	-973403	Type 1	Ergosterol biosynthesis ERG4/ERG24 family	AT3G52940.1	PF06966
Potri.013G074800.v3.0	13:6407699	-6.94545e+06	Type 2	NADH dehydrogenase family protein	ATCG01100.1	PF00146	GO:0055114,GO:0016020
Potri.001G173500.v3.0	01:14704736	-12339.2	Type 2	periodic tryptophan protein 2	AT1G15440.1	PF04003,PF00400	GO:0005515
Potri.013G084300.v3.0	13:7866978	-6888.5	Type 2		AT2G43945.1
Potri.013G084300.v3.0	13:7868646	-6874.32	Type 2		AT2G43945.1
Potri.013G084300.v3.0	13:7869827	-7062.76	Type 2		AT2G43945.1
Potri.013G084300.v3.0	13:7869895	-7065.73	Type 2		AT2G43945.1
Potri.013G084300.v3.0	13:7870616	-6725.89	Type 2		AT2G43945.1
Potri.013G084300.v3.0	13:7870727	-6725.89	Type 2		AT2G43945.1
Potri.013G084300.v3.0	13:7868251	-6743.31	Type 2		AT2G43945.1
Potri.001G173500.v3.0	01:14706913	-11964.1	Type 2	periodic tryptophan protein 2	AT1G15440.1	PF04003,PF00400	GO:0005515
Potri.013G085200.v3.0	13:8013305	-5364.25	Type 2
Potri.006G262100.v3.0	06:26523901	-313843	Type 2	response regulator 12	AT2G25180.1	PF00249,PF00072	GO:0000160
Potri.006G262100.v3.0	06:26524028	-282841	Type 2	response regulator 12	AT2G25180.1	PF00249,PF00072	GO:0000160
Potri.006G262100.v3.0	06:26524933	-282841	Type 2	response regulator 12	AT2G25180.1	PF00249,PF00072	GO:0000160
Potri.006G262100.v3.0	06:26526566	-282841	Type 2	response regulator 12	AT2G25180.1	PF00249,PF00072	GO:0000160
Potri.006G262100.v3.0	06:26527390	-282841	Type 2	response regulator 12	AT2G25180.1	PF00249,PF00072	GO:0000160
Potri.006G262200.v3.0	06:26540708	-282841	Type 2	chromatin remodeling factor CHD3 (PICKLE)	AT2G25170.1	PF00628,PF04851,PF00271,PF06465,PF00385,PF06461	GO:0005515,GO:0016787,GO:0005524,GO:0003677
Potri.006G262200.v3.0	06:26542570	-282841	Type 2	chromatin remodeling factor CHD3 (PICKLE)	AT2G25170.1	PF00628,PF04851,PF00271,PF06465,PF00385,PF06461	GO:0005515,GO:0016787,GO:0005524,GO:0003677
Potri.006G262200.v3.0	06:26550385	-282841	Type 2	chromatin remodeling factor CHD3 (PICKLE)	AT2G25170.1	PF00628,PF04851,PF00271,PF06465,PF00385,PF06461	GO:0005515,GO:0016787,GO:0005524,GO:0003677
Potri.006G262200.v3.0	06:26548153	-246518	Type 2	chromatin remodeling factor CHD3 (PICKLE)	AT2G25170.1	PF00628,PF04851,PF00271,PF06465,PF00385,PF06461	GO:0005515,GO:0016787,GO:0005524,GO:0003677
Potri.008G131000.v3.0	08:8619216	-138725	Type 2
Potri.T145100.v3.0	scaffold_422:7316	-79455.6	Type 2	phosphoinositide binding	AT1G61620.1	PF04641,PF15906	GO:0050999
Potri.003G100700.v3.0	03:12654455	-91680.8	Type 2		AT1G32120.1	PF04819
Potri.002G237300.v3.0	02:23019413	-180321	Type 2	photosystem II reaction center protein L	ATCG00560.1	PF00283,PF02419	GO:0015979,GO:0016020,GO:0009539,GO:0009523
Potri.002G237300.v3.0	02:23019416	-180321	Type 2	photosystem II reaction center protein L	ATCG00560.1	PF00283,PF02419	GO:0015979,GO:0016020,GO:0009539,GO:0009523
Potri.013G020200.v3.0	13:1328110	-58706.2	Type 2	CW-type Zinc Finger	AT4G15730.1	PF07496	GO:0008270
Potri.017G039100.v3.0	17:3212707	-427191	Type 2	ATPases;nucleotide binding;ATP binding;nucleoside-triphosphatases;transcription factor binding	AT1G67120.1	PF07726,PF07728	GO:0016887,GO:0005524
Potri.001G299000.v3.0	01:30321178	-244346	Type 2	1,2-alpha-L-fucosidases	AT4G34260.1
Potri.004G228400.v3.0	04:23332071	-446613	Type 2	dynamin-like 3	AT1G59610.1	PF01926,PF00169,PF02212,PF01031	GO:0005525,GO:0003924
Potri.015G055400.v3.0	15:7537606	-325520	Type 2	Phosphoribulokinase / Uridine kinase family	AT1G73980.1	PF01928,PF00485	GO:0016301,GO:0008152,GO:0005524
Potri.001G001700.v3.0	01:121466	-105104	Type 2	calmodulin-binding protein	AT5G56360.1	PF13015,PF12999	GO:0006491
Potri.001G101400.v3.0	01:8088791	-220188	Type 2	Adaptin family protein	AT4G23460.1	PF02883,PF09066,PF01602	GO:0030131,GO:0016192,GO:0006886,GO:0030117
Potri.001G101400.v3.0	01:8093752	-220188	Type 2	Adaptin family protein	AT4G23460.1	PF02883,PF09066,PF01602	GO:0030131,GO:0016192,GO:0006886,GO:0030117
Potri.001G174700.v3.0	01:14810135	-330351	Type 2	bromo-adjacent homology (BAH) domain-containing protein	AT5G11470.1	PF01426	GO:0003682
Potri.001G216600.v3.0	01:22030649	-172714	Type 2	BEL1-like homeodomain 1	AT2G35940.2	PF05920,PF07526	GO:0006355,GO:0003677
Potri.001G216600.v3.0	01:22031136	-172714	Type 2	BEL1-like homeodomain 1	AT2G35940.2	PF05920,PF07526	GO:0006355,GO:0003677
Potri.001G147900.v3.0	01:12035605	-217321	Type 2	Ras-related small GTP-binding family protein	AT2G44610.1	PF08477	GO:0007264,GO:0005525
Potri.001G001700.v3.0	01:122523	-132106	Type 2	calmodulin-binding protein	AT5G56360.1	PF13015,PF12999	GO:0006491
Potri.010G047700.v3.0	10:7886759	-404967	Type 1	Plant protein of unknown function (DUF868)	AT5G48270.1	PF05910
Potri.012G066200.v3.0	12:8637288	-225055	Type 2	3-phosphoserine phosphatase	AT1G18640.2	PF00702
Potri.012G070000.v3.0	12:9362191	-72516.4	Type 2	ADC synthase superfamily protein	AT1G74710.1	PF00425	GO:0009058,GO:0008909
Potri.001G134100.v3.0	01:10776743	-321718	Type 2	SCAMP family protein	AT1G32050.1	PF04144	GO:0016021,GO:0015031
Potri.007G026900.v3.0	07:2050000	-362529	Type 2	U1 small nuclear ribonucleoprotein-70K	AT3G50670.1	PF00076,PF12220	GO:0003676
Potri.008G214300.v3.0	08:17044460	-247185	Type 2	Nucleotide-sugar transporter family protein	AT3G17430.1	PF03151
Potri.010G038500.v3.0	10:6552166	-216697	Type 2	DEAD/DEAH box helicase, putative	AT1G70070.1	PF00271,PF00270,PF08148	GO:0005524,GO:0003676
Potri.010G084800.v3.0	10:11039130	-258806	Type 2	20S proteasome beta subunit D1	AT3G22630.1	PF00227	GO:0051603,GO:0005839,GO:0004298
Potri.010G084800.v3.0	10:11040945	-258806	Type 2	20S proteasome beta subunit D1	AT3G22630.1	PF00227	GO:0051603,GO:0005839,GO:0004298
Potri.010G084800.v3.0	10:11041112	-258806	Type 2	20S proteasome beta subunit D1	AT3G22630.1	PF00227	GO:0051603,GO:0005839,GO:0004298
Potri.010G232200.v3.0	10:21356495	-324872	Type 2	dual specificity protein phosphatase (DsPTP1) family protein	AT3G52180.1	PF00782,PF16561	GO:0008138,GO:0006470
Potri.001G174700.v3.0	01:14807634	-262072	Type 2	bromo-adjacent homology (BAH) domain-containing protein	AT5G11470.1	PF01426	GO:0003682
Potri.001G174700.v3.0	01:14808427	-262072	Type 2	bromo-adjacent homology (BAH) domain-containing protein	AT5G11470.1	PF01426	GO:0003682
Potri.001G174700.v3.0	01:14808983	-262072	Type 2	bromo-adjacent homology (BAH) domain-containing protein	AT5G11470.1	PF01426	GO:0003682
Potri.001G174700.v3.0	01:14809070	-262072	Type 2	bromo-adjacent homology (BAH) domain-containing protein	AT5G11470.1	PF01426	GO:0003682
Potri.001G174700.v3.0	01:14809526	-262072	Type 2	bromo-adjacent homology (BAH) domain-containing protein	AT5G11470.1	PF01426	GO:0003682
Potri.004G133800.v3.0	04:15407415	-49984.5	Type 2	TCP-1/cpn60 chaperonin family protein	AT5G26360.1	PF00118	GO:0005524,GO:0051082,GO:0006457
Potri.003G019000.v3.0	03:2307020	-247185	Type 2	Pentatricopeptide repeat (PPR) superfamily protein	AT1G10910.1	PF13041
Potri.008G108000.v3.0	08:6874198	-92756.9	Type 2	acyl-activating enzyme 7	AT3G16910.1	PF13193,PF00501	GO:0008152,GO:0003824
Potri.001G026800.v3.0	01:1964995	-103194	Type 2	Transducin/WD40 repeat-like superfamily protein	AT5G13480.1	PF00400	GO:0005515
Potri.001G149200.v3.0	01:12306503	-373334	Type 2	novel plant snare 11	AT2G35190.1	PF03908
Potri.006G225600.v3.0	06:23723649	-69024.9	Type 2	S-adenosyl-L-methionine-dependent methyltransferases superfamily protein	AT2G26200.1	PF10294,PF08242
Potri.010G249600.v3.0	10:22241005	-341873	Type 1	D-3-phosphoglycerate dehydrogenase	AT1G17745.1	PF07991,PF01842,PF00389	GO:0016597,GO:0008152,GO:0055114,GO:0051287,GO:0016616
Potri.001G026800.v3.0	01:1963488	-88480	Type 2	Transducin/WD40 repeat-like superfamily protein	AT5G13480.1	PF00400	GO:0005515
Potri.003G188900.v3.0	03:19398024	-72669.7	Type 2	sulfotransferase 2A	AT5G07010.1	PF13469
Potri.013G020200.v3.0	13:1330134	-57945.5	Type 2	CW-type Zinc Finger	AT4G15730.1	PF07496	GO:0008270
Potri.013G109600.v3.0	13:12311820	-82014.4	Type 2	DEAD/DEAH box RNA helicase family protein	AT1G35530.2	PF04851,PF00271	GO:0016787,GO:0005524,GO:0003677
Potri.003G052200.v3.0	03:7734229	-133898	Type 2		AT1G52220.1	PF14159
Potri.001G175200.v3.0	01:14866600	-236440	Type 2	nucleotide transporter 1	AT1G80300.1	PF03219	GO:0016021,GO:0006810,GO:0005524,GO:0005471
Potri.012G042800.v3.0	12:3861770	-229004	Type 1	Peroxidase superfamily protein	AT1G05260.1	PF00141	GO:0055114,GO:0020037,GO:0006979,GO:0004601
Potri.012G015500.v3.0	12:1494981	-263647	Type 2	Protein with RING/U-box and TRAF-like domains	AT4G27880.1	PF03145	GO:0007275,GO:0006511,GO:0005634
Potri.001G355100.v3.0	01:36284150	30445.7	Type 2	senescence-related gene 1	AT1G17020.1	PF03171,PF14226	GO:0055114,GO:0016491
Potri.010G038500.v3.0	10:6557377	-138797	Type 2	DEAD/DEAH box helicase, putative	AT1G70070.1	PF00271,PF00270,PF08148	GO:0005524,GO:0003676
Potri.010G111500.v3.0	10:13014463	-324679	Type 2	O-fucosyltransferase family protein	AT2G01480.1	PF10250
Potri.009G016300.v3.0	09:2724979	-238308	Type 2	Photosystem I, PsaA/PsaB protein	ATCG00340.1	PF00223	GO:0016021,GO:0015979,GO:0009579,GO:0009522
Potri.009G035800.v3.0	09:4527474	-247185	Type 1	Concanavalin A-like lectin protein kinase family protein	AT3G53810.1	PF00069,PF00139	GO:0006468,GO:0005524,GO:0004672,GO:0030246
Potri.009G067800.v3.0	09:6763263	-74933.5	Type 2	las1-like family protein	AT5G12220.1	PF04031
Potri.012G015500.v3.0	12:1493578	-298886	Type 2	Protein with RING/U-box and TRAF-like domains	AT4G27880.1	PF03145	GO:0007275,GO:0006511,GO:0005634
Potri.017G129000.v3.0	17:14021999	-320866	Type 2	pfkB-like carbohydrate kinase family protein	AT5G37850.1	PF08543	GO:0009443,GO:0008478
Potri.017G129300.v3.0	17:14042331	-320866	Type 2	Galactose mutarotase-like superfamily protein	AT3G17940.1	PF01263	GO:0016853,GO:0005975
Potri.017G129300.v3.0	17:14042333	-320866	Type 2	Galactose mutarotase-like superfamily protein	AT3G17940.1	PF01263	GO:0016853,GO:0005975
Potri.017G129300.v3.0	17:14043106	-320866	Type 2	Galactose mutarotase-like superfamily protein	AT3G17940.1	PF01263	GO:0016853,GO:0005975
Potri.012G143200.v3.0	12:15613109	-343183	Type 2	C2H2-like zinc finger protein	AT4G25610.1
Potri.T176400.v3.0	scaffold_1484:5988	-373124	Type 2			PF01693
Potri.003G181600.v3.0	03:18852708	-365739	Type 2	Plant protein of unknown function (DUF247)	AT3G50170.1	PF03140
Potri.015G092200.v3.0	15:11414743	-232605	Type 2	Protein of unknown function (DUF3537)	AT1G67570.1	PF12056
Potri.001G355100.v3.0	01:36284169	30279.7	Type 2	senescence-related gene 1	AT1G17020.1	PF03171,PF14226	GO:0055114,GO:0016491
Potri.011G116800.v3.0	11:14193354	-391945	Type 2	squamosa promoter binding protein-like 5	AT3G15270.1	PF03110	GO:0005634,GO:0003677
Potri.006G047700.v3.0	06:3398407	-249099	Type 2	Heat shock protein DnaJ with tetratricopeptide repeat	AT2G41520.1	PF00515,PF00226,PF13414	GO:0005515
Potri.006G225600.v3.0	06:23726854	-67466.3	Type 2	S-adenosyl-L-methionine-dependent methyltransferases superfamily protein	AT2G26200.1	PF10294,PF08242
Potri.011G077700.v3.0	11:7690908	-192100	Type 2		AT1G29530.1
Potri.011G148800.v3.0	11:16752249	-174257	Type 2	Nucleoporin autopeptidase	AT1G10390.2	PF04096	GO:0006810,GO:0005643
Potri.010G234700.v3.0	10:21527822	-111852	Type 2	Protein kinase superfamily protein	AT5G03730.1	PF14381,PF07714	GO:0006468,GO:0004672
Potri.012G066900.v3.0	12:8750947	-185149	Type 2			PF16501
Potri.003G204600.v3.0	03:20571718	-356489	Type 2	ADP/ATP carrier 2	AT5G13490.2	PF00153
Potri.004G133800.v3.0	04:15403736	-47360.1	Type 2	TCP-1/cpn60 chaperonin family protein	AT5G26360.1	PF00118	GO:0005524,GO:0051082,GO:0006457
Potri.012G062300.v3.0	12:6946058	-157135	Type 2	AGAMOUS-like 8	AT5G60910.1	PF00319,PF01486	GO:0046983,GO:0003677,GO:0006355,GO:0005634,GO:0003700
Potri.012G022000.v3.0	12:1954762	-47822.1	Type 2	CTC-interacting domain 11	AT1G32790.1	PF07145,PF14259,PF00076	GO:0003676
Potri.012G022000.v3.0	12:1955674	-46948.1	Type 2	CTC-interacting domain 11	AT1G32790.1	PF07145,PF14259,PF00076	GO:0003676
Potri.012G065200.v3.0	12:8467539	-510166	Type 2	transducin family protein / WD-40 repeat family protein	AT3G42660.1	PF00400,PF12341	GO:0005515
Potri.012G102300.v3.0	12:12694846	-510166	Type 1		AT3G06600.1
Potri.018G051400.v3.0	18:5337648	-20924.8	Type 2	pectin methylesterase 3	AT3G14310.1	PF04043,PF01095	GO:0004857,GO:0042545,GO:0030599,GO:0005618
Potri.018G103800.v3.0	18:13135810	-8611.42	Type 2	Family of unknown function (DUF566)	AT4G30710.1	PF04484
Potri.018G103800.v3.0	18:13137913	-8611.42	Type 2	Family of unknown function (DUF566)	AT4G30710.1	PF04484
Potri.018G103800.v3.0	18:13138747	-8611.42	Type 2	Family of unknown function (DUF566)	AT4G30710.1	PF04484
Potri.018G103800.v3.0	18:13138748	-8611.42	Type 2	Family of unknown function (DUF566)	AT4G30710.1	PF04484
Potri.018G103800.v3.0	18:13138751	-8611.42	Type 2	Family of unknown function (DUF566)	AT4G30710.1	PF04484
Potri.018G103800.v3.0	18:13138840	-8611.42	Type 2	Family of unknown function (DUF566)	AT4G30710.1	PF04484
Potri.018G103800.v3.0	18:13139070	-8611.42	Type 2	Family of unknown function (DUF566)	AT4G30710.1	PF04484
Potri.018G103800.v3.0	18:13139296	-8611.42	Type 2	Family of unknown function (DUF566)	AT4G30710.1	PF04484
Potri.018G103800.v3.0	18:13139905	-8611.42	Type 2	Family of unknown function (DUF566)	AT4G30710.1	PF04484
Potri.018G139800.v3.0	18:15930597	-9831.36	Type 2	autoinhibited Ca(2+)-ATPase 10	AT4G29900.1	PF00690,PF12515,PF00702,PF00122,PF00689	GO:0005516,GO:0046872,GO:0000166
Potri.012G080800.v3.0	12:10705724	-16020.5	Type 2	peroxin 14	AT5G62810.1	PF04695	GO:0016560,GO:0005778,GO:0005515
Potri.015G062200.v3.0	15:8521206	-14824.5	Type 2	light-harvesting chlorophyll-protein complex I subunit A4	AT3G47470.1	PF00504	GO:0016020,GO:0009765
Potri.015G076600.v3.0	15:10147216	-20924.8	Type 2	ataxia-telangiectasia mutated	AT3G48190.1	PF02260,PF02259,PF00454	GO:0005515,GO:0016773
Potri.015G076700.v3.0	15:10167632	-20924.8	Type 2	ataxia-telangiectasia mutated	AT3G48190.1
Potri.015G076700.v3.0	15:10174389	-20924.8	Type 2	ataxia-telangiectasia mutated	AT3G48190.1
Potri.015G076700.v3.0	15:10197178	-20924.8	Type 2	ataxia-telangiectasia mutated	AT3G48190.1
Potri.015G079100.v3.0	15:10404804	-20924.8	Type 2	KNOTTED1-like homeobox gene 6	AT1G23380.1	PF03789,PF05920,PF03790,PF03791	GO:0003677,GO:0006355,GO:0005634
Potri.010G184700.v3.0	10:18170656	-15590.7	Type 2	PLAC8 family protein	AT4G35920.3	PF04749
Potri.011G003000.v3.0	11:201000	-20924.8	Type 2		AT1G61900.1
Potri.006G216000.v3.0	06:22902849	-12608.7	Type 2	Disease resistance-responsive (dirigent-like protein) family protein	AT3G58090.1
Potri.012G057400.v3.0	12:5975118	-7254.18	Type 2	Protein of unknown function (DUF1637)	AT1G18490.1	PF07847	GO:0055114,GO:0016702
Potri.012G057400.v3.0	12:5975133	-7251.6	Type 2	Protein of unknown function (DUF1637)	AT1G18490.1	PF07847	GO:0055114,GO:0016702
Potri.012G083200.v3.0	12:11022925	-20924.8	Type 2	Protein of unknown function (DUF1421)	AT5G14540.1	PF07223
Potri.015G018900.v3.0	15:1346453	-20112.8	Type 2	spermidine synthase 3	AT5G53120.5	PF01564
Potri.015G065900.v3.0	15:9056604	-20122.3	Type 2	trigger factor type chaperone family protein	AT5G55220.1	PF05697,PF05698	GO:0015031,GO:0006457
Potri.015G076700.v3.0	15:10170512	-20122.3	Type 2	ataxia-telangiectasia mutated	AT3G48190.1
Potri.006G118000.v3.0	06:9315768	-20918.9	Type 2	Exostosin family protein	AT5G03795.1	PF03016
Potri.006G185500.v3.0	06:19952611	-20924.8	Type 2	actin binding	AT5G58160.1	PF10409,PF02181
Potri.001G098700.v3.0	01:7799854	-20924.8	Type 2	Transducin/WD40 repeat-like superfamily protein	AT4G11270.1	PF00400	GO:0005515
Potri.001G129600.v3.0	01:10475681	-8790.23	Type 2	heteroglycan glucosidase 1	AT3G23640.1	PF13802,PF01055	GO:0005975,GO:0004553
Potri.014G138600.v3.0	14:10592720	-7851.4	Type 2	debranching enzyme 1	AT1G03310.2		GO:0003824
Potri.014G138200.v3.0	14:10563274	-8473.99	Type 1		AT4G02920.1
Potri.019G099100.v3.0	19:12898688	-20924.8	Type 2	Haloacid dehalogenase-like hydrolase (HAD) superfamily protein	AT5G10460.1	PF13242,PF13344
Potri.T155300.v3.0	scaffold_633:2890	-5176.34	Type 2	Ankyrin repeat family protein	AT1G05640.1	PF13962
Potri.002G046500.v3.0	02:2974109	-20924.8	Type 2		AT1G03055.1	PF13225
Potri.002G237300.v3.0	02:23019776	-20919.9	Type 2	photosystem II reaction center protein L	ATCG00560.1	PF00283,PF02419	GO:0015979,GO:0016020,GO:0009539,GO:0009523
Potri.T155300.v3.0	scaffold_633:2744	-5077.89	Type 2	Ankyrin repeat family protein	AT1G05640.1	PF13962
Potri.T155300.v3.0	scaffold_633:1885	-5041	Type 2	Ankyrin repeat family protein	AT1G05640.1	PF13962
Potri.011G125800.v3.0	11:15100600	-20122.3	Type 2	ubiquitin-specific protease 14	AT3G20630.1	PF02148,PF00627,PF00443	GO:0008270,GO:0036459,GO:0016579
Potri.T155300.v3.0	scaffold_633:2588	-5014.7	Type 2	Ankyrin repeat family protein	AT1G05640.1	PF13962
Potri.014G044200.v3.0	14:3537776	-20122.3	Type 2		AT2G44640.1	PF12600
Potri.014G142700.v3.0	14:10871488	-20122.3	Type 2	Mitogen activated protein kinase kinase kinase-related	AT3G58640.2	PF14381,PF07714	GO:0006468,GO:0004672
Potri.T155300.v3.0	scaffold_633:2364	-4953.81	Type 2	Ankyrin repeat family protein	AT1G05640.1	PF13962
Potri.005G126000.v3.0	05:9858873	-20924.8	Type 2	G-box binding factor 1	AT4G36730.1	PF00170,PF07777	GO:0043565,GO:0006355,GO:0003700
Potri.013G008100.v3.0	13:508897	-20122.3	Type 2	Pectin lyase-like superfamily protein	AT5G18990.1	PF01095	GO:0042545,GO:0030599,GO:0005618
Potri.T005600.v3.0	scaffold_20:926164	-19647.2	Type 2	Disease resistance protein (TIR-NBS-LRR class) family	AT5G36930.2	PF13676,PF00931	GO:0007165,GO:0005515,GO:0043531
Potri.001G190900.v3.0	01:17192819	-8325.04	Type 2
Potri.014G138800.v3.0	14:10612586	-7089.92	Type 2	glutathione peroxidase 4	AT2G48150.1	PF00578	GO:0055114,GO:0016491,GO:0016209,GO:0006979,GO:0004602
Potri.012G067300.v3.0	12:8820116	-19632.5	Type 2
Potri.012G121600.v3.0	12:14119470	-19632.5	Type 2
Potri.009G023300.v3.0	09:3494828	-20122.3	Type 2	RING/U-box superfamily protein	AT2G44410.1	PF13920
Potri.009G023600.v3.0	09:3517742	-10210.6	Type 2	homeobox from Arabidopsis thaliana	AT5G06710.1	PF02183,PF00046	GO:0043565,GO:0006355,GO:0003700,GO:0003677
Potri.014G097900.v3.0	14:7654951	-8071.57	Type 1	cyclic nucleotide gated channel 1	AT5G53130.1	PF00027,PF00520	GO:0055085,GO:0016020,GO:0006811,GO:0005216
Potri.004G133700.v3.0	04:15392149	-19632.5	Type 2		AT5G23490.1
Potri.018G103800.v3.0	18:13139268	-7474.96	Type 2	Family of unknown function (DUF566)	AT4G30710.1	PF04484
Potri.018G103800.v3.0	18:13134635	-7469.12	Type 2	Family of unknown function (DUF566)	AT4G30710.1	PF04484
Potri.003G009700.v3.0	03:784859	-19632.5	Type 2	Protein of unknown function (DUF803)	AT1G71900.1	PF05653	GO:0016021,GO:0015693,GO:0015095
Potri.003G009700.v3.0	03:786858	-19632.5	Type 2	Protein of unknown function (DUF803)	AT1G71900.1	PF05653	GO:0016021,GO:0015693,GO:0015095
Potri.011G121700.v3.0	11:14684529	-5672.26	Type 2	Leucine-rich repeat (LRR) family protein	AT3G15410.1	PF13306,PF00560,PF13855	GO:0005515
Potri.019G058700.v3.0	19:9062145	-10061.1	Type 2	Nucleic acid-binding, OB-fold-like protein	AT2G40660.1	PF01588	GO:0000049
Potri.002G012700.v3.0	02:738281	-20122.3	Type 2		AT1G76200.1		GO:0005747,GO:0005743
Potri.017G061900.v3.0	17:5752938	-19632.5	Type 2	translocon-associated protein beta (TRAPB) family protein	AT5G14030.1	PF05753	GO:0016021,GO:0005783
Potri.017G061900.v3.0	17:5754464	-19632.5	Type 2	translocon-associated protein beta (TRAPB) family protein	AT5G14030.1	PF05753	GO:0016021,GO:0005783
Potri.017G093500.v3.0	17:11039601	-20122.3	Type 2	alpha/beta-Hydrolases superfamily protein	AT5G39220.1	PF12697
Potri.017G109500.v3.0	17:12542842	-10061.1	Type 2	Cofactor-independent phosphoglycerate mutase	AT3G30841.1	PF01676,PF10143	GO:0046872,GO:0003824,GO:0046537
Potri.006G096000.v3.0	06:7318336	-19632.5	Type 2	mRNA capping enzyme family protein	AT3G09100.2	PF00782,PF03919,PF01331	GO:0008138,GO:0006470,GO:0004484,GO:0006397,GO:0006370
Potri.008G059800.v3.0	08:3602322	-20924.8	Type 2	Regulator of chromosome condensation (RCC1) family protein	AT3G55580.1	PF00415
Potri.001G058800.v3.0	01:4508174	-9772.89	Type 2	WRKY DNA-binding protein 75	AT5G13080.1	PF03106	GO:0043565,GO:0006355,GO:0003700
Potri.018G086800.v3.0	18:11404182	-6702.09	Type 2	2-oxoglutarate (2OG) and Fe(II)-dependent oxygenase superfamily protein	AT1G35190.1	PF03171,PF14226	GO:0055114,GO:0016491
Potri.018G086800.v3.0	18:11404183	-6702.09	Type 2	2-oxoglutarate (2OG) and Fe(II)-dependent oxygenase superfamily protein	AT1G35190.1	PF03171,PF14226	GO:0055114,GO:0016491
Potri.009G014600.v3.0	09:2503153	-7398.93	Type 2	Uncharacterised protein family (UPF0497)	AT2G28370.1	PF04535
Potri.009G014600.v3.0	09:2504237	-7398.93	Type 2	Uncharacterised protein family (UPF0497)	AT2G28370.1	PF04535
Potri.005G195300.v3.0	05:21210765	-20122.3	Type 2	DHHC-type zinc finger family protein	AT4G24630.1	PF01529	GO:0008270
Potri.002G255900.v3.0	02:24527722	-19632.5	Type 2	NAD(P)-binding Rossmann-fold superfamily protein	AT2G20360.1	PF05368
Potri.018G019100.v3.0	18:1453238	-7108.06	Type 2	nuclear RNA polymerase D2A	AT3G23780.1	PF04567,PF04561,PF04565,PF04566,PF04560,PF04563,PF00562	GO:0006351,GO:0003899,GO:0003677,GO:0032549
Potri.001G006400.v3.0	01:437431	-5842.45	Type 2	SC35-like splicing factor 30A	AT3G13570.1	PF00076	GO:0003676
Potri.001G006400.v3.0	01:437662	-5842.45	Type 2	SC35-like splicing factor 30A	AT3G13570.1	PF00076	GO:0003676
Potri.001G006400.v3.0	01:438159	-5842.45	Type 2	SC35-like splicing factor 30A	AT3G13570.1	PF00076	GO:0003676
Potri.002G249700.v3.0	02:24023150	-8557.25	Type 2	asparaginyl-tRNA synthetase 2	AT3G07420.1	PF00152	GO:0006418,GO:0005524,GO:0004812,GO:0000166
Potri.014G138700.v3.0	14:10596062	-6300.98	Type 2	Tudor/PWWP/MBT domain-containing protein	AT2G48160.1	PF04818,PF00855
Potri.014G138700.v3.0	14:10597771	-6300.98	Type 2	Tudor/PWWP/MBT domain-containing protein	AT2G48160.1	PF04818,PF00855
Potri.014G138700.v3.0	14:10598396	-6300.98	Type 2	Tudor/PWWP/MBT domain-containing protein	AT2G48160.1	PF04818,PF00855
Potri.014G138700.v3.0	14:10598802	-6300.98	Type 2	Tudor/PWWP/MBT domain-containing protein	AT2G48160.1	PF04818,PF00855
Potri.014G138700.v3.0	14:10599473	-6300.98	Type 2	Tudor/PWWP/MBT domain-containing protein	AT2G48160.1	PF04818,PF00855
Potri.014G138700.v3.0	14:10602537	-6300.98	Type 2	Tudor/PWWP/MBT domain-containing protein	AT2G48160.1	PF04818,PF00855
Potri.014G138700.v3.0	14:10604024	-6295.43	Type 2	Tudor/PWWP/MBT domain-containing protein	AT2G48160.1	PF04818,PF00855
Potri.012G057400.v3.0	12:5975204	-5683.59	Type 2	Protein of unknown function (DUF1637)	AT1G18490.1	PF07847	GO:0055114,GO:0016702
Potri.002G081600.v3.0	02:5676027	-8562.54	Type 2	ubiquitin-specific protease 26	AT3G49600.1	PF13423
Potri.014G138200.v3.0	14:10569417	-5643.74	Type 1		AT4G02920.1
Potri.018G134400.v3.0	18:15435331	-4862.64	Type 2
Potri.011G038600.v3.0	11:3275704	-10645.9	Type 2	protein serine/threonine kinases;protein kinases;ATP binding;sugar binding;kinases;carbohydrate binding	AT1G11300.1	PF00954,PF01453	GO:0048544
Potri.012G057400.v3.0	12:5975210	-5348.63	Type 2	Protein of unknown function (DUF1637)	AT1G18490.1	PF07847	GO:0055114,GO:0016702
Potri.010G166100.v3.0	10:16958579	-11075.8	Type 2	ATP/GTP-binding protein family	AT2G03150.1	PF14443	GO:0006355
Potri.011G121800.v3.0	11:14689208	-5532.77	Type 2	Transcription factor TFIIIC, tau55-related protein	AT3G15420.1	PF10419
Potri.001G296700.v3.0	01:30088280	-3044.41	Type 2		AT1G49870.1
Potri.004G030100.v3.0	04:2172454	-3056.76	Type 2		AT2G44870.1
Potri.011G055200.v3.0	11:4797255	-2895.58	Type 2	receptor like protein 53	AT5G27060.1	PF08263,PF00560,PF13855	GO:0005515
Potri.011G107600.v3.0	11:13078695	-8112.01	Type 2	gamma-glutamyl hydrolase 2	AT1G78680.1	PF07722	GO:0016787,GO:0006541,GO:0008242,GO:0003824
Potri.011G107600.v3.0	11:13078697	-8112.01	Type 2	gamma-glutamyl hydrolase 2	AT1G78680.1	PF07722	GO:0016787,GO:0006541,GO:0008242,GO:0003824
Potri.011G107600.v3.0	11:13079215	-8112.01	Type 2	gamma-glutamyl hydrolase 2	AT1G78680.1	PF07722	GO:0016787,GO:0006541,GO:0008242,GO:0003824
Potri.011G107600.v3.0	11:13079605	-8112.01	Type 2	gamma-glutamyl hydrolase 2	AT1G78680.1	PF07722	GO:0016787,GO:0006541,GO:0008242,GO:0003824
Potri.012G057400.v3.0	12:5975164	-5243.91	Type 2	Protein of unknown function (DUF1637)	AT1G18490.1	PF07847	GO:0055114,GO:0016702
Potri.014G138200.v3.0	14:10568253	-5156.07	Type 1		AT4G02920.1
Potri.011G045700.v3.0	11:3886466	-4239.66	Type 2		AT1G11125.1
Potri.002G230800.v3.0	02:22256621	-6160.05	Type 2	sister-chromatid cohesion protein 3	AT2G47980.1	PF08514
Potri.001G057300.v3.0	01:4344828	-5663.44	Type 2	Ribosome associated membrane protein RAMP4	AT1G27330.1	PF06624	GO:0005783
Potri.001G081200.v3.0	01:6416477	-4970.25	Type 2	ATPase E1-E2 type family protein / haloacid dehalogenase-like hydrolase family protein	AT1G72700.1	PF12710,PF16209,PF16212	GO:0016021,GO:0015914,GO:0005524,GO:0004012,GO:0000287
Potri.001G201500.v3.0	01:19752731	-12534.6	Type 2	alpha/beta-Hydrolases superfamily protein	AT1G52510.1	PF00561
Potri.003G106000.v3.0	03:13009909	-8263.06	Type 2	DNAse I-like superfamily protein	AT1G31500.1	PF03372
Potri.018G113100.v3.0	18:13864783	-5012.86	Type 2	Protein of unknown function (DUF1336)	AT5G35180.2	PF01852,PF07059	GO:0008289
Potri.014G177700.v3.0	14:14591451	-10086.8	Type 2	SKU5 similar 3	AT5G48450.1	PF07731,PF07732,PF00394	GO:0055114,GO:0016491,GO:0005507
Potri.006G118000.v3.0	06:9317632	-12883.9	Type 2	Exostosin family protein	AT5G03795.1	PF03016
Potri.002G237300.v3.0	02:23019762	-12590.3	Type 2	photosystem II reaction center protein L	ATCG00560.1	PF00283,PF02419	GO:0015979,GO:0016020,GO:0009539,GO:0009523
Potri.014G138800.v3.0	14:10616276	-6592.52	Type 2	glutathione peroxidase 4	AT2G48150.1	PF00578	GO:0055114,GO:0016491,GO:0016209,GO:0006979,GO:0004602
Potri.004G106300.v3.0	04:9353937	-1103.3	Type 2	NAD(P)-binding Rossmann-fold superfamily protein	AT5G10730.1	PF01370	GO:0050662,GO:0003824
Potri.006G001200.v3.0	06:118064	-8931.53	Type 2	Tetratricopeptide repeat (TPR)-like superfamily protein	AT3G24000.1	PF14432,PF01535,PF13041
Potri.006G004800.v3.0	06:340321	-8931.53	Type 2	binding	AT5G47690.3
Potri.001G216900.v3.0	01:22119726	-4874.37	Type 2	transcription factor-related	AT2G27230.2	PF14215
Potri.010G070800.v3.0	10:9763460	-12994.7	Type 2	XB3 ortholog 5 in Arabidopsis thaliana	AT3G23280.2	PF13920,PF12796
Potri.004G106300.v3.0	04:9353951	-1097.02	Type 2	NAD(P)-binding Rossmann-fold superfamily protein	AT5G10730.1	PF01370	GO:0050662,GO:0003824
Potri.002G116400.v3.0	02:8722446	-5615.77	Type 2	Carbohydrate-binding protein	AT1G10150.1
Potri.004G034700.v3.0	04:2555309	-3886.02	Type 2	multidrug resistance-associated protein 2	AT2G34660.1	PF00005,PF00664	GO:0016887,GO:0005524,GO:0055085,GO:0042626,GO:0016021,GO:0006810
Potri.003G083300.v3.0	03:11083070	-12248.4	Type 2	CLP protease R subunit 4	AT4G17040.1	PF00574
Potri.018G143600.v3.0	18:16328067	-6956.35	Type 2	OSBP(oxysterol binding protein)-related protein 4B	AT4G25850.1	PF01237
Potri.004G106300.v3.0	04:9353888	-1071.86	Type 2	NAD(P)-binding Rossmann-fold superfamily protein	AT5G10730.1	PF01370	GO:0050662,GO:0003824
Potri.004G227200.v3.0	04:23253439	-1420.42	Type 2	Beta-glucosidase, GBA2 type family protein	AT5G49900.1	PF12215,PF04685	GO:0016021,GO:0006665,GO:0004348
Potri.004G029600.v3.0	04:2159565	-2369.96	Type 2	Protein of unknown function, DUF538	AT1G61667.1	PF04398
Potri.004G106300.v3.0	04:9353853	-1074.6	Type 2	NAD(P)-binding Rossmann-fold superfamily protein	AT5G10730.1	PF01370	GO:0050662,GO:0003824
Potri.019G019700.v3.0	19:2287308	-4960.59	Type 2	Ankyrin repeat family protein	AT3G04470.1	PF11904
Potri.001G005800.v3.0	01:389982	-4467.35	Type 2
Potri.009G014400.v3.0	09:2454494	-8628.66	Type 2	SAND family protein	AT2G28390.1	PF03164
Potri.009G012900.v3.0	09:2172440	-9863.74	Type 2	geminivirus rep interacting kinase 2	AT5G60550.1	PF14531
Potri.001G005800.v3.0	01:390277	-4462.18	Type 2
Potri.017G032200.v3.0	17:2795620	-10144.2	Type 2	inositol transporter 1	AT2G43330.1	PF00083	GO:0055085,GO:0022857,GO:0016021
Potri.012G080100.v3.0	12:10649769	-8725.3	Type 2	Tetratricopeptide repeat (TPR)-like superfamily protein	AT1G27500.1	PF13181,PF00515,PF13424	GO:0005515
Potri.004G101100.v3.0	04:8797609	-11949.2	Type 2	Flavodoxin family protein	AT3G02280.1	PF00175,PF00258,PF00667	GO:0055114,GO:0016491,GO:0010181
Potri.004G101200.v3.0	04:8817192	-11949.2	Type 2	HEAT repeat-containing protein	AT1G67140.1
Potri.004G101300.v3.0	04:8840026	-11949.2	Type 2	HEAT repeat-containing protein	AT1G67140.3
Potri.004G106300.v3.0	04:9353856	-1059.5	Type 2	NAD(P)-binding Rossmann-fold superfamily protein	AT5G10730.1	PF01370	GO:0050662,GO:0003824
Potri.002G249000.v3.0	02:23962382	-7051.92	Type 2	Ribosomal protein L32e	AT4G18100.1	PF01655	GO:0006412,GO:0005840,GO:0005622,GO:0003735
Potri.019G130900.v3.0	19:15670212	-1954.44	Type 2	DEA(D/H)-box RNA helicase family protein	AT1G55150.1	PF04851,PF00271	GO:0016787,GO:0005524,GO:0003677
Potri.004G034700.v3.0	04:2553815	-4416.67	Type 2	multidrug resistance-associated protein 2	AT2G34660.1	PF00005,PF00664	GO:0016887,GO:0005524,GO:0055085,GO:0042626,GO:0016021,GO:0006810
Potri.004G106300.v3.0	04:9353929	-1052.44	Type 2	NAD(P)-binding Rossmann-fold superfamily protein	AT5G10730.1	PF01370	GO:0050662,GO:0003824
Potri.015G068600.v3.0	15:9327896	-12008.4	Type 2	ARM repeat superfamily protein	AT5G62600.1	PF08389
Potri.014G180500.v3.0	14:15149682	-5929.68	Type 2	cytochrome P450, family 721, subfamily A, polypeptide 1	AT1G75130.1	PF00067	GO:0055114,GO:0020037,GO:0016705,GO:0005506
Potri.004G034800.v3.0	04:2573214	-3439.77	Type 2	multidrug resistance-associated protein 2	AT2G34660.1	PF00005,PF00664	GO:0016887,GO:0005524,GO:0055085,GO:0042626,GO:0016021,GO:0006810
Potri.011G121800.v3.0	11:14689922	-4595.29	Type 2	Transcription factor TFIIIC, tau55-related protein	AT3G15420.1	PF10419
Potri.011G121800.v3.0	11:14689923	-4595.29	Type 2	Transcription factor TFIIIC, tau55-related protein	AT3G15420.1	PF10419
Potri.006G239100.v3.0	06:24821307	-6509.61	Type 2	Ribosomal protein S5 domain 2-like superfamily protein	AT3G46210.1	PF01138
Potri.011G057300.v3.0	11:5055626	-11882.1	Type 2		AT2G33847.1
Potri.011G028600.v3.0	11:2354988	-6345.47	Type 2	cysteine-rich RLK (RECEPTOR-like protein kinase) 29	AT4G21410.1	PF01657,PF00069	GO:0006468,GO:0005524,GO:0004672
Potri.002G209900.v3.0	02:17982258	-4640.36	Type 2	catalytics	AT4G03200.1	PF13899
Potri.018G060000.v3.0	18:6522670	-9470.25	Type 2	S-adenosyl-L-methionine-dependent methyltransferases superfamily protein	AT4G33110.2	PF13847
Potri.002G082100.v3.0	02:5740232	-6971.32	Type 2	PDI-like 1-2	AT1G77510.1	PF13098,PF00085	GO:0045454
Potri.002G082100.v3.0	02:5740187	-6960.97	Type 2	PDI-like 1-2	AT1G77510.1	PF13098,PF00085	GO:0045454
Potri.003G083600.v3.0	03:11113225	-8417.35	Type 2	ureidoglycine aminohydrolase	AT4G17050.1
Potri.T155300.v3.0	scaffold_633:1783	-2137.46	Type 2	Ankyrin repeat family protein	AT1G05640.1	PF13962
Potri.002G230800.v3.0	02:22263348	-2265.02	Type 2	sister-chromatid cohesion protein 3	AT2G47980.1	PF08514
Potri.002G257400.v3.0	02:24630586	-7492.32	Type 2	SET-domain containing protein lysine methyltransferase family protein	AT5G43990.2	PF05033,PF00856,PF10440	GO:0034968,GO:0018024,GO:0008270,GO:0005634,GO:0005515
Potri.001G004600.v3.0	01:305866	-4535.26	Type 2	tubulin alpha-3	AT5G19770.1	PF03953,PF00091	GO:0003924,GO:0007017,GO:0005874
Potri.001G399700.v3.0	01:42140300	-3271.47	Type 2	Protein kinase superfamily protein	AT1G53050.1	PF00069	GO:0006468,GO:0005524,GO:0004672
Potri.001G385500.v3.0	01:40074830	-1827.07	Type 2	Leucine-rich repeat transmembrane protein kinase	AT3G14840.2	PF07714,PF11721	GO:0006468,GO:0004672
Potri.005G203600.v3.0	05:21854199	-12261.3	Type 2		AT3G59090.1	PF06454
Potri.012G102500.v3.0	12:12708621	-2810.38	Type 2	DEK domain-containing chromatin associated protein	AT3G48710.1	PF08766
Potri.001G001400.v3.0	01:108564	-4020.86	Type 2		AT1G55535.1
Potri.001G001700.v3.0	01:121537	-3996.57	Type 2	calmodulin-binding protein	AT5G56360.1	PF13015,PF12999	GO:0006491
Potri.001G004600.v3.0	01:303252	-3996.57	Type 2	tubulin alpha-3	AT5G19770.1	PF03953,PF00091	GO:0003924,GO:0007017,GO:0005874
Potri.001G004800.v3.0	01:309362	-4040.16	Type 2	ARM repeat superfamily protein	AT5G19820.1	PF04510,PF02985,PF13646	GO:0005515
Potri.001G004800.v3.0	01:309367	-4040.16	Type 2	ARM repeat superfamily protein	AT5G19820.1	PF04510,PF02985,PF13646	GO:0005515
Potri.001G004800.v3.0	01:310216	-4040.16	Type 2	ARM repeat superfamily protein	AT5G19820.1	PF04510,PF02985,PF13646	GO:0005515
Potri.001G004800.v3.0	01:313338	-4001.61	Type 2	ARM repeat superfamily protein	AT5G19820.1	PF04510,PF02985,PF13646	GO:0005515
Potri.001G004800.v3.0	01:314527	-4128.44	Type 2	ARM repeat superfamily protein	AT5G19820.1	PF04510,PF02985,PF13646	GO:0005515
Potri.001G004800.v3.0	01:316019	-4001.61	Type 2	ARM repeat superfamily protein	AT5G19820.1	PF04510,PF02985,PF13646	GO:0005515
Potri.001G004800.v3.0	01:316578	-4020.86	Type 2	ARM repeat superfamily protein	AT5G19820.1	PF04510,PF02985,PF13646	GO:0005515
Potri.001G004800.v3.0	01:316773	-3996.57	Type 2	ARM repeat superfamily protein	AT5G19820.1	PF04510,PF02985,PF13646	GO:0005515
Potri.001G005800.v3.0	01:390307	-4305.01	Type 2
Potri.001G190800.v3.0	01:17186483	-3815.85	Type 1	profilin 1	AT2G19760.1	PF00235
Potri.001G299000.v3.0	01:30321297	-2251.97	Type 2	1,2-alpha-L-fucosidases	AT4G34260.1
Potri.011G121700.v3.0	11:14684565	-4445.09	Type 2	Leucine-rich repeat (LRR) family protein	AT3G15410.1	PF13306,PF00560,PF13855	GO:0005515
Potri.001G004800.v3.0	01:317067	-3754.87	Type 2	ARM repeat superfamily protein	AT5G19820.1	PF04510,PF02985,PF13646	GO:0005515
Potri.019G096100.v3.0	19:12718833	-3369.65	Type 2	Rhodanese/Cell cycle control phosphatase superfamily protein	AT3G59780.1
Potri.001G001400.v3.0	01:107949	-3871.15	Type 2		AT1G55535.1
Potri.011G051700.v3.0	11:4434395	-1411.78	Type 2	Tetratricopeptide repeat (TPR)-like superfamily protein	AT2G20710.1	PF01535
Potri.011G121700.v3.0	11:14683253	-4436.63	Type 2	Leucine-rich repeat (LRR) family protein	AT3G15410.1	PF13306,PF00560,PF13855	GO:0005515
Potri.001G004800.v3.0	01:317083	-3649.78	Type 2	ARM repeat superfamily protein	AT5G19820.1	PF04510,PF02985,PF13646	GO:0005515
Potri.005G226300.v3.0	05:23644122	-5810.56	Type 2	nucleolar RNA-binding Nop10p family protein	AT2G20490.1	PF04135	GO:0072588,GO:0042254,GO:0030515,GO:0001522
Potri.001G001700.v3.0	01:118764	-4100.65	Type 2	calmodulin-binding protein	AT5G56360.1	PF13015,PF12999	GO:0006491
Potri.013G005400.v3.0	13:350809	-9600.16	Type 2	Pentatricopeptide repeat (PPR) superfamily protein	AT1G56690.1	PF14432,PF13041,PF01535
Potri.010G139400.v3.0	10:15194428	-4463.74	Type 2	Cytochrome P450 superfamily protein	AT2G26710.1	PF00067	GO:0055114,GO:0020037,GO:0016705,GO:0005506
Potri.010G139400.v3.0	10:15198776	-4463.74	Type 2	Cytochrome P450 superfamily protein	AT2G26710.1	PF00067	GO:0055114,GO:0020037,GO:0016705,GO:0005506
Potri.001G399600.v3.0	01:42126015	-3399.93	Type 2	SPA1-related 3	AT3G15354.1	PF00069,PF00400	GO:0006468,GO:0005524,GO:0004672,GO:0005515
Potri.018G047800.v3.0	18:4548311	-9318.9	Type 2	P-type ATPase of Arabidopsis 2	AT5G21930.2	PF12710,PF00403,PF00122	GO:0046872,GO:0030001,GO:0000166
Potri.011G121800.v3.0	11:14690021	-4406.33	Type 2	Transcription factor TFIIIC, tau55-related protein	AT3G15420.1	PF10419
Potri.014G023500.v3.0	14:2036892	-11348.5	Type 2	VIER F-box proteine 1	AT1G47056.1	PF00646	GO:0005515
Potri.001G270300.v3.0	01:27752169	-2132.63	Type 2	cytochrome P450, family 87, subfamily A, polypeptide 2	AT1G12740.1	PF00067	GO:0055114,GO:0020037,GO:0016705,GO:0005506
Potri.001G001100.v3.0	01:93583	-3627.34	Type 2	expansin A15	AT2G03090.1	PF03330,PF01357
Potri.001G001100.v3.0	01:93586	-3627.34	Type 2	expansin A15	AT2G03090.1	PF03330,PF01357
Potri.001G001100.v3.0	01:94684	-3627.34	Type 2	expansin A15	AT2G03090.1	PF03330,PF01357
Potri.001G001400.v3.0	01:104633	-3627.34	Type 2		AT1G55535.1
Potri.001G001400.v3.0	01:104638	-3627.34	Type 2		AT1G55535.1
Potri.001G001400.v3.0	01:105086	-3627.34	Type 2		AT1G55535.1
Potri.001G001400.v3.0	01:105649	-3627.34	Type 2		AT1G55535.1
Potri.001G001400.v3.0	01:105921	-3627.34	Type 2		AT1G55535.1
Potri.001G001400.v3.0	01:106000	-3627.34	Type 2		AT1G55535.1
Potri.001G001400.v3.0	01:106053	-3627.34	Type 2		AT1G55535.1
Potri.001G001400.v3.0	01:106152	-3627.34	Type 2		AT1G55535.1
Potri.001G001400.v3.0	01:106430	-3627.34	Type 2		AT1G55535.1
Potri.001G001400.v3.0	01:106695	-3627.34	Type 2		AT1G55535.1
Potri.001G001400.v3.0	01:106856	-3627.34	Type 2		AT1G55535.1
Potri.001G001400.v3.0	01:106980	-3627.34	Type 2		AT1G55535.1
Potri.001G001400.v3.0	01:107139	-3627.34	Type 2		AT1G55535.1
Potri.001G001400.v3.0	01:107544	-3627.34	Type 2		AT1G55535.1
Potri.001G001400.v3.0	01:107550	-3627.34	Type 2		AT1G55535.1
Potri.001G001400.v3.0	01:107659	-3627.34	Type 2		AT1G55535.1
Potri.001G001400.v3.0	01:108089	-3627.34	Type 2		AT1G55535.1
Potri.001G001400.v3.0	01:108854	-3627.34	Type 2		AT1G55535.1
Potri.001G001700.v3.0	01:118911	-3627.34	Type 2	calmodulin-binding protein	AT5G56360.1	PF13015,PF12999	GO:0006491
Potri.001G001700.v3.0	01:119203	-3627.34	Type 2	calmodulin-binding protein	AT5G56360.1	PF13015,PF12999	GO:0006491
Potri.001G001700.v3.0	01:119250	-3627.34	Type 2	calmodulin-binding protein	AT5G56360.1	PF13015,PF12999	GO:0006491
Potri.001G001700.v3.0	01:119417	-3627.34	Type 2	calmodulin-binding protein	AT5G56360.1	PF13015,PF12999	GO:0006491
Potri.001G001700.v3.0	01:120566	-3627.34	Type 2	calmodulin-binding protein	AT5G56360.1	PF13015,PF12999	GO:0006491
Potri.001G001700.v3.0	01:120663	-3750.51	Type 2	calmodulin-binding protein	AT5G56360.1	PF13015,PF12999	GO:0006491
Potri.001G001700.v3.0	01:120896	-3744.98	Type 2	calmodulin-binding protein	AT5G56360.1	PF13015,PF12999	GO:0006491
Potri.001G001700.v3.0	01:121082	-3627.34	Type 2	calmodulin-binding protein	AT5G56360.1	PF13015,PF12999	GO:0006491
Potri.001G001700.v3.0	01:121720	-7677.87	Type 2	calmodulin-binding protein	AT5G56360.1	PF13015,PF12999	GO:0006491
Potri.001G001700.v3.0	01:122193	-3762.19	Type 2	calmodulin-binding protein	AT5G56360.1	PF13015,PF12999	GO:0006491
Potri.001G001700.v3.0	01:123112	-3627.34	Type 2	calmodulin-binding protein	AT5G56360.1	PF13015,PF12999	GO:0006491
Potri.001G001700.v3.0	01:123243	-3627.34	Type 2	calmodulin-binding protein	AT5G56360.1	PF13015,PF12999	GO:0006491
Potri.001G002300.v3.0	01:142732	-3750.51	Type 2	Protein kinase superfamily protein	AT5G56460.1	PF07714	GO:0006468,GO:0004672
Potri.001G002300.v3.0	01:143130	-3627.34	Type 2	Protein kinase superfamily protein	AT5G56460.1	PF07714	GO:0006468,GO:0004672
Potri.001G002300.v3.0	01:143147	-3627.34	Type 2	Protein kinase superfamily protein	AT5G56460.1	PF07714	GO:0006468,GO:0004672
Potri.001G002300.v3.0	01:143336	-3627.34	Type 2	Protein kinase superfamily protein	AT5G56460.1	PF07714	GO:0006468,GO:0004672
Potri.001G002300.v3.0	01:143343	-3627.34	Type 2	Protein kinase superfamily protein	AT5G56460.1	PF07714	GO:0006468,GO:0004672
Potri.001G002300.v3.0	01:143619	-3627.34	Type 2	Protein kinase superfamily protein	AT5G56460.1	PF07714	GO:0006468,GO:0004672
Potri.001G002300.v3.0	01:144030	-3744.62	Type 2	Protein kinase superfamily protein	AT5G56460.1	PF07714	GO:0006468,GO:0004672
Potri.001G002300.v3.0	01:144300	-3627.34	Type 2	Protein kinase superfamily protein	AT5G56460.1	PF07714	GO:0006468,GO:0004672
Potri.001G002300.v3.0	01:144360	-3627.34	Type 2	Protein kinase superfamily protein	AT5G56460.1	PF07714	GO:0006468,GO:0004672
Potri.001G002300.v3.0	01:144504	-3627.34	Type 2	Protein kinase superfamily protein	AT5G56460.1	PF07714	GO:0006468,GO:0004672
Potri.001G002300.v3.0	01:144953	-3627.34	Type 2	Protein kinase superfamily protein	AT5G56460.1	PF07714	GO:0006468,GO:0004672
Potri.001G002300.v3.0	01:145423	-3627.34	Type 2	Protein kinase superfamily protein	AT5G56460.1	PF07714	GO:0006468,GO:0004672
Potri.001G002300.v3.0	01:145509	-3627.34	Type 2	Protein kinase superfamily protein	AT5G56460.1	PF07714	GO:0006468,GO:0004672
Potri.001G002300.v3.0	01:145983	-3627.34	Type 2	Protein kinase superfamily protein	AT5G56460.1	PF07714	GO:0006468,GO:0004672
Potri.001G002300.v3.0	01:145997	-3627.34	Type 2	Protein kinase superfamily protein	AT5G56460.1	PF07714	GO:0006468,GO:0004672
Potri.001G004300.v3.0	01:275789	-3627.34	Type 2	elongation factor P (EF-P) family protein	AT4G26310.1	PF08207,PF09285,PF01132	GO:0043043,GO:0005737,GO:0006414,GO:0003746
Potri.001G004300.v3.0	01:276258	-3627.34	Type 2	elongation factor P (EF-P) family protein	AT4G26310.1	PF08207,PF09285,PF01132	GO:0043043,GO:0005737,GO:0006414,GO:0003746
Potri.001G004300.v3.0	01:277144	-3627.34	Type 2	elongation factor P (EF-P) family protein	AT4G26310.1	PF08207,PF09285,PF01132	GO:0043043,GO:0005737,GO:0006414,GO:0003746
Potri.001G004300.v3.0	01:277293	-3627.34	Type 2	elongation factor P (EF-P) family protein	AT4G26310.1	PF08207,PF09285,PF01132	GO:0043043,GO:0005737,GO:0006414,GO:0003746
Potri.001G004300.v3.0	01:277294	-3627.34	Type 2	elongation factor P (EF-P) family protein	AT4G26310.1	PF08207,PF09285,PF01132	GO:0043043,GO:0005737,GO:0006414,GO:0003746
Potri.001G004300.v3.0	01:277449	-3627.34	Type 2	elongation factor P (EF-P) family protein	AT4G26310.1	PF08207,PF09285,PF01132	GO:0043043,GO:0005737,GO:0006414,GO:0003746
Potri.001G004300.v3.0	01:277490	-3627.34	Type 2	elongation factor P (EF-P) family protein	AT4G26310.1	PF08207,PF09285,PF01132	GO:0043043,GO:0005737,GO:0006414,GO:0003746
Potri.001G004300.v3.0	01:277885	-3762.19	Type 2	elongation factor P (EF-P) family protein	AT4G26310.1	PF08207,PF09285,PF01132	GO:0043043,GO:0005737,GO:0006414,GO:0003746
Potri.001G004300.v3.0	01:278362	-3627.34	Type 2	elongation factor P (EF-P) family protein	AT4G26310.1	PF08207,PF09285,PF01132	GO:0043043,GO:0005737,GO:0006414,GO:0003746
Potri.001G004300.v3.0	01:278454	-3627.34	Type 2	elongation factor P (EF-P) family protein	AT4G26310.1	PF08207,PF09285,PF01132	GO:0043043,GO:0005737,GO:0006414,GO:0003746
Potri.001G004300.v3.0	01:278455	-3627.34	Type 2	elongation factor P (EF-P) family protein	AT4G26310.1	PF08207,PF09285,PF01132	GO:0043043,GO:0005737,GO:0006414,GO:0003746
Potri.001G004300.v3.0	01:278503	-3627.34	Type 2	elongation factor P (EF-P) family protein	AT4G26310.1	PF08207,PF09285,PF01132	GO:0043043,GO:0005737,GO:0006414,GO:0003746
Potri.001G004300.v3.0	01:279708	-3627.34	Type 2	elongation factor P (EF-P) family protein	AT4G26310.1	PF08207,PF09285,PF01132	GO:0043043,GO:0005737,GO:0006414,GO:0003746
Potri.001G004600.v3.0	01:300406	-3627.34	Type 2	tubulin alpha-3	AT5G19770.1	PF03953,PF00091	GO:0003924,GO:0007017,GO:0005874
Potri.001G004600.v3.0	01:300738	-3627.34	Type 2	tubulin alpha-3	AT5G19770.1	PF03953,PF00091	GO:0003924,GO:0007017,GO:0005874
Potri.001G004600.v3.0	01:301796	-3627.34	Type 2	tubulin alpha-3	AT5G19770.1	PF03953,PF00091	GO:0003924,GO:0007017,GO:0005874
Potri.001G004600.v3.0	01:301888	-3627.34	Type 2	tubulin alpha-3	AT5G19770.1	PF03953,PF00091	GO:0003924,GO:0007017,GO:0005874
Potri.001G004600.v3.0	01:302170	-3627.34	Type 2	tubulin alpha-3	AT5G19770.1	PF03953,PF00091	GO:0003924,GO:0007017,GO:0005874
Potri.001G004600.v3.0	01:302284	-3744.98	Type 2	tubulin alpha-3	AT5G19770.1	PF03953,PF00091	GO:0003924,GO:0007017,GO:0005874
Potri.001G004600.v3.0	01:302414	-3744.98	Type 2	tubulin alpha-3	AT5G19770.1	PF03953,PF00091	GO:0003924,GO:0007017,GO:0005874
Potri.001G004600.v3.0	01:303171	-3721.38	Type 2	tubulin alpha-3	AT5G19770.1	PF03953,PF00091	GO:0003924,GO:0007017,GO:0005874
Potri.001G004600.v3.0	01:303542	-3744.98	Type 2	tubulin alpha-3	AT5G19770.1	PF03953,PF00091	GO:0003924,GO:0007017,GO:0005874
Potri.001G004600.v3.0	01:303874	-3627.34	Type 2	tubulin alpha-3	AT5G19770.1	PF03953,PF00091	GO:0003924,GO:0007017,GO:0005874
Potri.001G004600.v3.0	01:304019	-3627.34	Type 2	tubulin alpha-3	AT5G19770.1	PF03953,PF00091	GO:0003924,GO:0007017,GO:0005874
Potri.001G004600.v3.0	01:304085	-3627.34	Type 2	tubulin alpha-3	AT5G19770.1	PF03953,PF00091	GO:0003924,GO:0007017,GO:0005874
Potri.001G004600.v3.0	01:304109	-3627.34	Type 2	tubulin alpha-3	AT5G19770.1	PF03953,PF00091	GO:0003924,GO:0007017,GO:0005874
Potri.001G004600.v3.0	01:304171	-3627.34	Type 2	tubulin alpha-3	AT5G19770.1	PF03953,PF00091	GO:0003924,GO:0007017,GO:0005874
Potri.001G004600.v3.0	01:304367	-3627.34	Type 2	tubulin alpha-3	AT5G19770.1	PF03953,PF00091	GO:0003924,GO:0007017,GO:0005874
Potri.001G004600.v3.0	01:304984	-3627.34	Type 2	tubulin alpha-3	AT5G19770.1	PF03953,PF00091	GO:0003924,GO:0007017,GO:0005874
Potri.001G004800.v3.0	01:309274	-3627.34	Type 2	ARM repeat superfamily protein	AT5G19820.1	PF04510,PF02985,PF13646	GO:0005515
Potri.001G004800.v3.0	01:309524	-3627.34	Type 2	ARM repeat superfamily protein	AT5G19820.1	PF04510,PF02985,PF13646	GO:0005515
Potri.001G004800.v3.0	01:309525	-3627.34	Type 2	ARM repeat superfamily protein	AT5G19820.1	PF04510,PF02985,PF13646	GO:0005515
Potri.001G004800.v3.0	01:309783	-3627.34	Type 2	ARM repeat superfamily protein	AT5G19820.1	PF04510,PF02985,PF13646	GO:0005515
Potri.001G004800.v3.0	01:309943	-3627.34	Type 2	ARM repeat superfamily protein	AT5G19820.1	PF04510,PF02985,PF13646	GO:0005515
Potri.001G004800.v3.0	01:309985	-3627.34	Type 2	ARM repeat superfamily protein	AT5G19820.1	PF04510,PF02985,PF13646	GO:0005515
Potri.001G004800.v3.0	01:310062	-3627.34	Type 2	ARM repeat superfamily protein	AT5G19820.1	PF04510,PF02985,PF13646	GO:0005515
Potri.001G004800.v3.0	01:310109	-3627.34	Type 2	ARM repeat superfamily protein	AT5G19820.1	PF04510,PF02985,PF13646	GO:0005515
Potri.001G004800.v3.0	01:310197	-3627.34	Type 2	ARM repeat superfamily protein	AT5G19820.1	PF04510,PF02985,PF13646	GO:0005515
Potri.001G004800.v3.0	01:310203	-3627.34	Type 2	ARM repeat superfamily protein	AT5G19820.1	PF04510,PF02985,PF13646	GO:0005515
Potri.001G004800.v3.0	01:310290	-3627.34	Type 2	ARM repeat superfamily protein	AT5G19820.1	PF04510,PF02985,PF13646	GO:0005515
Potri.001G004800.v3.0	01:310417	-3627.34	Type 2	ARM repeat superfamily protein	AT5G19820.1	PF04510,PF02985,PF13646	GO:0005515
Potri.001G004800.v3.0	01:310743	-3627.34	Type 2	ARM repeat superfamily protein	AT5G19820.1	PF04510,PF02985,PF13646	GO:0005515
Potri.001G004800.v3.0	01:310776	-3627.34	Type 2	ARM repeat superfamily protein	AT5G19820.1	PF04510,PF02985,PF13646	GO:0005515
Potri.001G004800.v3.0	01:310895	-3627.34	Type 2	ARM repeat superfamily protein	AT5G19820.1	PF04510,PF02985,PF13646	GO:0005515
Potri.001G004800.v3.0	01:310964	-3627.34	Type 2	ARM repeat superfamily protein	AT5G19820.1	PF04510,PF02985,PF13646	GO:0005515
Potri.001G004800.v3.0	01:310973	-3627.34	Type 2	ARM repeat superfamily protein	AT5G19820.1	PF04510,PF02985,PF13646	GO:0005515
Potri.001G004800.v3.0	01:311054	-3627.34	Type 2	ARM repeat superfamily protein	AT5G19820.1	PF04510,PF02985,PF13646	GO:0005515
Potri.001G004800.v3.0	01:311062	-3627.34	Type 2	ARM repeat superfamily protein	AT5G19820.1	PF04510,PF02985,PF13646	GO:0005515
Potri.001G004800.v3.0	01:311178	-3627.34	Type 2	ARM repeat superfamily protein	AT5G19820.1	PF04510,PF02985,PF13646	GO:0005515
Potri.001G004800.v3.0	01:311243	-3627.34	Type 2	ARM repeat superfamily protein	AT5G19820.1	PF04510,PF02985,PF13646	GO:0005515
Potri.001G004800.v3.0	01:311346	-3627.34	Type 2	ARM repeat superfamily protein	AT5G19820.1	PF04510,PF02985,PF13646	GO:0005515
Potri.001G004800.v3.0	01:311382	-3627.34	Type 2	ARM repeat superfamily protein	AT5G19820.1	PF04510,PF02985,PF13646	GO:0005515
Potri.001G004800.v3.0	01:311596	-3627.34	Type 2	ARM repeat superfamily protein	AT5G19820.1	PF04510,PF02985,PF13646	GO:0005515
Potri.001G004800.v3.0	01:311855	-3627.34	Type 2	ARM repeat superfamily protein	AT5G19820.1	PF04510,PF02985,PF13646	GO:0005515
Potri.001G004800.v3.0	01:312263	-3627.34	Type 2	ARM repeat superfamily protein	AT5G19820.1	PF04510,PF02985,PF13646	GO:0005515
Potri.001G004800.v3.0	01:312378	-3627.34	Type 2	ARM repeat superfamily protein	AT5G19820.1	PF04510,PF02985,PF13646	GO:0005515
Potri.001G004800.v3.0	01:312431	-3627.34	Type 2	ARM repeat superfamily protein	AT5G19820.1	PF04510,PF02985,PF13646	GO:0005515
Potri.001G004800.v3.0	01:312454	-3627.34	Type 2	ARM repeat superfamily protein	AT5G19820.1	PF04510,PF02985,PF13646	GO:0005515
Potri.001G004800.v3.0	01:312592	-3627.34	Type 2	ARM repeat superfamily protein	AT5G19820.1	PF04510,PF02985,PF13646	GO:0005515
Potri.001G004800.v3.0	01:312602	-3627.34	Type 2	ARM repeat superfamily protein	AT5G19820.1	PF04510,PF02985,PF13646	GO:0005515
Potri.001G004800.v3.0	01:312616	-3627.34	Type 2	ARM repeat superfamily protein	AT5G19820.1	PF04510,PF02985,PF13646	GO:0005515
Potri.001G004800.v3.0	01:312730	-3627.34	Type 2	ARM repeat superfamily protein	AT5G19820.1	PF04510,PF02985,PF13646	GO:0005515
Potri.001G004800.v3.0	01:312816	-3627.34	Type 2	ARM repeat superfamily protein	AT5G19820.1	PF04510,PF02985,PF13646	GO:0005515
Potri.001G004800.v3.0	01:312819	-3627.34	Type 2	ARM repeat superfamily protein	AT5G19820.1	PF04510,PF02985,PF13646	GO:0005515
Potri.001G004800.v3.0	01:313131	-3627.34	Type 2	ARM repeat superfamily protein	AT5G19820.1	PF04510,PF02985,PF13646	GO:0005515
Potri.001G004800.v3.0	01:313307	-3627.34	Type 2	ARM repeat superfamily protein	AT5G19820.1	PF04510,PF02985,PF13646	GO:0005515
Potri.001G004800.v3.0	01:313407	-3627.34	Type 2	ARM repeat superfamily protein	AT5G19820.1	PF04510,PF02985,PF13646	GO:0005515
Potri.001G004800.v3.0	01:313531	-3627.34	Type 2	ARM repeat superfamily protein	AT5G19820.1	PF04510,PF02985,PF13646	GO:0005515
Potri.001G004800.v3.0	01:313773	-3744.98	Type 2	ARM repeat superfamily protein	AT5G19820.1	PF04510,PF02985,PF13646	GO:0005515
Potri.001G004800.v3.0	01:313788	-3744.98	Type 2	ARM repeat superfamily protein	AT5G19820.1	PF04510,PF02985,PF13646	GO:0005515
Potri.001G004800.v3.0	01:313845	-4085.91	Type 2	ARM repeat superfamily protein	AT5G19820.1	PF04510,PF02985,PF13646	GO:0005515
Potri.001G004800.v3.0	01:313881	-3627.34	Type 2	ARM repeat superfamily protein	AT5G19820.1	PF04510,PF02985,PF13646	GO:0005515
Potri.001G004800.v3.0	01:313890	-3627.34	Type 2	ARM repeat superfamily protein	AT5G19820.1	PF04510,PF02985,PF13646	GO:0005515
Potri.001G004800.v3.0	01:313905	-3627.34	Type 2	ARM repeat superfamily protein	AT5G19820.1	PF04510,PF02985,PF13646	GO:0005515
Potri.001G004800.v3.0	01:313908	-3627.34	Type 2	ARM repeat superfamily protein	AT5G19820.1	PF04510,PF02985,PF13646	GO:0005515
Potri.001G004800.v3.0	01:314110	-3627.34	Type 2	ARM repeat superfamily protein	AT5G19820.1	PF04510,PF02985,PF13646	GO:0005515
Potri.001G004800.v3.0	01:314211	-3627.34	Type 2	ARM repeat superfamily protein	AT5G19820.1	PF04510,PF02985,PF13646	GO:0005515
Potri.001G004800.v3.0	01:314344	-3627.34	Type 2	ARM repeat superfamily protein	AT5G19820.1	PF04510,PF02985,PF13646	GO:0005515
Potri.001G004800.v3.0	01:314373	-3772.15	Type 2	ARM repeat superfamily protein	AT5G19820.1	PF04510,PF02985,PF13646	GO:0005515
Potri.001G004800.v3.0	01:314377	-3772.15	Type 2	ARM repeat superfamily protein	AT5G19820.1	PF04510,PF02985,PF13646	GO:0005515
Potri.001G004800.v3.0	01:314388	-3772.15	Type 2	ARM repeat superfamily protein	AT5G19820.1	PF04510,PF02985,PF13646	GO:0005515
Potri.001G004800.v3.0	01:314390	-3772.15	Type 2	ARM repeat superfamily protein	AT5G19820.1	PF04510,PF02985,PF13646	GO:0005515
Potri.001G004800.v3.0	01:314394	-3772.15	Type 2	ARM repeat superfamily protein	AT5G19820.1	PF04510,PF02985,PF13646	GO:0005515
Potri.001G004800.v3.0	01:315232	-3744.98	Type 2	ARM repeat superfamily protein	AT5G19820.1	PF04510,PF02985,PF13646	GO:0005515
Potri.001G004800.v3.0	01:315244	-3744.98	Type 2	ARM repeat superfamily protein	AT5G19820.1	PF04510,PF02985,PF13646	GO:0005515
Potri.001G004800.v3.0	01:315257	-3744.98	Type 2	ARM repeat superfamily protein	AT5G19820.1	PF04510,PF02985,PF13646	GO:0005515
Potri.001G004800.v3.0	01:315273	-3744.98	Type 2	ARM repeat superfamily protein	AT5G19820.1	PF04510,PF02985,PF13646	GO:0005515
Potri.001G004800.v3.0	01:315283	-3744.98	Type 2	ARM repeat superfamily protein	AT5G19820.1	PF04510,PF02985,PF13646	GO:0005515
Potri.001G004800.v3.0	01:315345	-3627.34	Type 2	ARM repeat superfamily protein	AT5G19820.1	PF04510,PF02985,PF13646	GO:0005515
Potri.001G004800.v3.0	01:315356	-3627.34	Type 2	ARM repeat superfamily protein	AT5G19820.1	PF04510,PF02985,PF13646	GO:0005515
Potri.001G004800.v3.0	01:315400	-3627.34	Type 2	ARM repeat superfamily protein	AT5G19820.1	PF04510,PF02985,PF13646	GO:0005515
Potri.001G004800.v3.0	01:315416	-3772.15	Type 2	ARM repeat superfamily protein	AT5G19820.1	PF04510,PF02985,PF13646	GO:0005515
Potri.001G004800.v3.0	01:315476	-3627.34	Type 2	ARM repeat superfamily protein	AT5G19820.1	PF04510,PF02985,PF13646	GO:0005515
Potri.001G004800.v3.0	01:315487	-3627.34	Type 2	ARM repeat superfamily protein	AT5G19820.1	PF04510,PF02985,PF13646	GO:0005515
Potri.001G004800.v3.0	01:315586	-3627.34	Type 2	ARM repeat superfamily protein	AT5G19820.1	PF04510,PF02985,PF13646	GO:0005515
Potri.001G004800.v3.0	01:315622	-3627.34	Type 2	ARM repeat superfamily protein	AT5G19820.1	PF04510,PF02985,PF13646	GO:0005515
Potri.001G004800.v3.0	01:315704	-3627.34	Type 2	ARM repeat superfamily protein	AT5G19820.1	PF04510,PF02985,PF13646	GO:0005515
Potri.001G004800.v3.0	01:315751	-3627.34	Type 2	ARM repeat superfamily protein	AT5G19820.1	PF04510,PF02985,PF13646	GO:0005515
Potri.001G004800.v3.0	01:315813	-3627.34	Type 2	ARM repeat superfamily protein	AT5G19820.1	PF04510,PF02985,PF13646	GO:0005515
Potri.001G004800.v3.0	01:316106	-3627.34	Type 2	ARM repeat superfamily protein	AT5G19820.1	PF04510,PF02985,PF13646	GO:0005515
Potri.001G004800.v3.0	01:316127	-3649.7	Type 2	ARM repeat superfamily protein	AT5G19820.1	PF04510,PF02985,PF13646	GO:0005515
Potri.001G004800.v3.0	01:316170	-3627.34	Type 2	ARM repeat superfamily protein	AT5G19820.1	PF04510,PF02985,PF13646	GO:0005515
Potri.001G004800.v3.0	01:316198	-3627.34	Type 2	ARM repeat superfamily protein	AT5G19820.1	PF04510,PF02985,PF13646	GO:0005515
Potri.001G004800.v3.0	01:316203	-3627.34	Type 2	ARM repeat superfamily protein	AT5G19820.1	PF04510,PF02985,PF13646	GO:0005515
Potri.001G004800.v3.0	01:316332	-3627.34	Type 2	ARM repeat superfamily protein	AT5G19820.1	PF04510,PF02985,PF13646	GO:0005515
Potri.001G004800.v3.0	01:316626	-3627.34	Type 2	ARM repeat superfamily protein	AT5G19820.1	PF04510,PF02985,PF13646	GO:0005515
Potri.001G004800.v3.0	01:316649	-3627.34	Type 2	ARM repeat superfamily protein	AT5G19820.1	PF04510,PF02985,PF13646	GO:0005515
Potri.001G004800.v3.0	01:316806	-3627.34	Type 2	ARM repeat superfamily protein	AT5G19820.1	PF04510,PF02985,PF13646	GO:0005515
Potri.001G004800.v3.0	01:316807	-3627.34	Type 2	ARM repeat superfamily protein	AT5G19820.1	PF04510,PF02985,PF13646	GO:0005515
Potri.001G004800.v3.0	01:317274	-3627.34	Type 2	ARM repeat superfamily protein	AT5G19820.1	PF04510,PF02985,PF13646	GO:0005515
Potri.001G004800.v3.0	01:317347	-3627.34	Type 2	ARM repeat superfamily protein	AT5G19820.1	PF04510,PF02985,PF13646	GO:0005515
Potri.001G004800.v3.0	01:317470	-3627.34	Type 2	ARM repeat superfamily protein	AT5G19820.1	PF04510,PF02985,PF13646	GO:0005515
Potri.001G004800.v3.0	01:317476	-3627.34	Type 2	ARM repeat superfamily protein	AT5G19820.1	PF04510,PF02985,PF13646	GO:0005515
Potri.001G004800.v3.0	01:317503	-3627.34	Type 2	ARM repeat superfamily protein	AT5G19820.1	PF04510,PF02985,PF13646	GO:0005515
Potri.001G004800.v3.0	01:317506	-3627.34	Type 2	ARM repeat superfamily protein	AT5G19820.1	PF04510,PF02985,PF13646	GO:0005515
Potri.001G014100.v3.0	01:973184	869.984	Type 2	receptor-like protein kinase 1	AT5G60900.1	PF01453,PF00069	GO:0006468,GO:0005524,GO:0004672
Potri.001G120900.v3.0	01:9731971	-5455.16	Type 2	3-ketoacyl-acyl carrier protein synthase III	AT1G62640.1	PF02797,PF08545	GO:0006633,GO:0004315
Potri.001G120900.v3.0	01:9734270	-5455.16	Type 2	3-ketoacyl-acyl carrier protein synthase III	AT1G62640.1	PF02797,PF08545	GO:0006633,GO:0004315
Potri.001G131800.v3.0	01:10604141	-3315.8	Type 2	DZC (Disease resistance/zinc finger/chromosome condensation-like region) domain containing protein	AT1G31880.1	PF13713,PF08381
Potri.001G182800.v3.0	01:15939872	-3881.85	Type 2
Potri.001G195900.v3.0	01:18311797	-5304.97	Type 2	Core-2/I-branching beta-1,6-N-acetylglucosaminyltransferase family protein	AT5G11730.1	PF02485	GO:0016020,GO:0008375
Potri.001G205400.v3.0	01:20475288	-6178.29	Type 2	P-type ATP-ase 1	AT4G33520.2	PF00403,PF12710,PF00122	GO:0046872,GO:0030001,GO:0000166
Potri.001G216900.v3.0	01:22122628	-5163.91	Type 2	transcription factor-related	AT2G27230.2	PF14215
Potri.001G291900.v3.0	01:29725886	-10435.7	Type 2	magnesium transporter 4	AT3G19640.1
Potri.001G375300.v3.0	01:39003747	-3115.6	Type 2	sodium/calcium exchanger family protein / calcium-binding EF hand family protein	AT1G53210.1	PF13499,PF01699	GO:0055085,GO:0016021
Potri.001G400000.v3.0	01:42181936	-6298.98	Type 2	cytochrome c oxidase 17	AT3G15352.1	PF05051	GO:0016531,GO:0006825,GO:0005758,GO:0005507
Potri.001G401900.v3.0	01:42316663	-1570.43	Type 2	silencing defective 5	AT3G15390.1	PF08387,PF08590
Potri.001G404800.v3.0	01:42616751	-11531.3	Type 2	LRR and NB-ARC domains-containing disease resistance protein	AT4G10780.1	PF02892,PF13855,PF00931	GO:0003677,GO:0005515,GO:0043531
Potri.001G410500.v3.0	01:43428452	-3300.73	Type 2	Transducin/WD40 repeat-like superfamily protein	AT5G54520.1	PF00400	GO:0005515
Potri.001G457800.v3.0	01:49174124	-1285.3	Type 2		AT1G79090.1
Potri.004G106300.v3.0	04:9353554	-1009.7	Type 2	NAD(P)-binding Rossmann-fold superfamily protein	AT5G10730.1	PF01370	GO:0050662,GO:0003824
Potri.001G342300.v3.0	01:34747562	-5594.86	Type 1	S-adenosyl-L-methionine-dependent methyltransferases superfamily protein	AT5G14430.1	PF03141	GO:0008168
Potri.001G155500.v3.0	01:12870890	-10358.7	Type 1	acyl-CoA oxidase 1	AT4G16760.1	PF02770,PF14749,PF01756	GO:0055114,GO:0003995,GO:0006635,GO:0005777,GO:0003997
Potri.001G155600.v3.0	01:12881038	-10358.7	Type 1		AT5G13620.1
Potri.003G025000.v3.0	03:2994355	1662.25	Type 2		AT1G15780.1	PF16987
Potri.005G230600.v3.0	05:23925024	-6027.08	Type 2	bifunctional nuclease in basal defense response 1	AT1G75380.1	PF02577	GO:0004518
Potri.012G139900.v3.0	12:15409544	-9220.41	Type 2	ADP-ribosylation factor C1	AT3G22950.2	PF08477	GO:0007264,GO:0005525
Potri.002G126700.v3.0	02:9508210	-11558.9	Type 2	Plant protein of unknown function (DUF827)	AT2G26570.1	PF05701
Potri.004G106300.v3.0	04:9353057	-1004.07	Type 2	NAD(P)-binding Rossmann-fold superfamily protein	AT5G10730.1	PF01370	GO:0050662,GO:0003824
Potri.001G004800.v3.0	01:311569	-3697.63	Type 2	ARM repeat superfamily protein	AT5G19820.1	PF04510,PF02985,PF13646	GO:0005515
Potri.002G257500.v3.0	02:24632958	-2755.51	Type 2	Ribosomal protein L14p/L23e family protein	AT1G04480.1	PF00238	GO:0006412,GO:0005840,GO:0003735
Potri.004G034700.v3.0	04:2552332	-4307.31	Type 2	multidrug resistance-associated protein 2	AT2G34660.1	PF00005,PF00664	GO:0016887,GO:0005524,GO:0055085,GO:0042626,GO:0016021,GO:0006810
Potri.001G154400.v3.0	01:12760246	-7291.18	Type 2	PPPDE putative thiol peptidase family protein	AT5G47310.1	PF05903
Potri.004G106300.v3.0	04:9353789	-984.987	Type 2	NAD(P)-binding Rossmann-fold superfamily protein	AT5G10730.1	PF01370	GO:0050662,GO:0003824
Potri.018G019100.v3.0	18:1450520	-4055.98	Type 2	nuclear RNA polymerase D2A	AT3G23780.1	PF04567,PF04561,PF04565,PF04566,PF04560,PF04563,PF00562	GO:0006351,GO:0003899,GO:0003677,GO:0032549
Potri.002G230800.v3.0	02:22263474	-3365.67	Type 2	sister-chromatid cohesion protein 3	AT2G47980.1	PF08514
Potri.010G236800.v3.0	10:21635390	-11977.7	Type 2	GDSL-like Lipase/Acylhydrolase superfamily protein	AT5G03610.1	PF00657	GO:0016788
Potri.008G191100.v3.0	08:13279974	-9986.32	Type 2	Signal transduction histidine kinase	AT2G47430.1	PF00512,PF02518,PF00072	GO:0007165,GO:0000155,GO:0000160
Potri.008G191000.v3.0	08:13279974	-9986.32	Type 2	MUTS homolog 6	AT4G02070.1	PF05190,PF05188,PF05192,PF01624,PF00488	GO:0030983,GO:0006298,GO:0005524
Potri.008G191000.v3.0	08:13282545	-9986.32	Type 2	MUTS homolog 6	AT4G02070.1	PF05190,PF05188,PF05192,PF01624,PF00488	GO:0030983,GO:0006298,GO:0005524
Potri.008G191100.v3.0	08:13282545	-9986.32	Type 2	Signal transduction histidine kinase	AT2G47430.1	PF00512,PF02518,PF00072	GO:0007165,GO:0000155,GO:0000160
Potri.001G014100.v3.0	01:973165	948.991	Type 2	receptor-like protein kinase 1	AT5G60900.1	PF01453,PF00069	GO:0006468,GO:0005524,GO:0004672
Potri.005G025000.v3.0	05:1855274	-9741.57	Type 2	SGNH hydrolase-type esterase superfamily protein	AT5G03980.1	PF00657	GO:0016788
Potri.018G115200.v3.0	18:13992139	-4596.32	Type 2
Potri.018G115400.v3.0	18:13992139	-4596.32	Type 2	ribosomal protein S11-beta	AT5G23740.1	PF00366,PF16205	GO:0006412,GO:0005840,GO:0005622,GO:0003735
Potri.008G193900.v3.0	08:13526556	-2963.37	Type 2	Actin cross-linking protein	AT1G27100.1	PF04601
Potri.019G130900.v3.0	19:15666777	-1680.86	Type 2	DEA(D/H)-box RNA helicase family protein	AT1G55150.1	PF04851,PF00271	GO:0016787,GO:0005524,GO:0003677
Potri.015G129200.v3.0	15:14082073	-9328.43	Type 2	AGC (cAMP-dependent, cGMP-dependent and protein kinase C) kinase family protein	AT5G62310.1	PF07714	GO:0006468,GO:0004672
Potri.001G179300.v3.0	01:15489403	-4216.85	Type 2	RNA polymerase II fifth largest subunit, E	AT3G54490.1
Potri.001G446600.v3.0	01:47946637	-2317.27	Type 2	NB-ARC domain-containing disease resistance protein	AT4G27190.1	PF01637	GO:0005524
Potri.018G106100.v3.0	18:13299178	-5021.02	Type 2	cyclic nucleotide gated channel 5	AT5G57940.2	PF00027,PF00520	GO:0055085,GO:0016020,GO:0006811,GO:0005216
Potri.002G059600.v3.0	02:4037200	-2279.62	Type 2	Carbohydrate-binding X8 domain superfamily protein	AT2G30933.1	PF07983
Potri.002G230800.v3.0	02:22261357	-3028.8	Type 2	sister-chromatid cohesion protein 3	AT2G47980.1	PF08514
Potri.012G104200.v3.0	12:12840943	-1829.92	Type 2		AT5G41110.1	PF13915,PF13889
Potri.004G106300.v3.0	04:9352336	-1068.14	Type 2	NAD(P)-binding Rossmann-fold superfamily protein	AT5G10730.1	PF01370	GO:0050662,GO:0003824
Potri.004G106300.v3.0	04:9349930	-1063.76	Type 2	NAD(P)-binding Rossmann-fold superfamily protein	AT5G10730.1	PF01370	GO:0050662,GO:0003824
Potri.018G113100.v3.0	18:13857793	-2384.02	Type 2	Protein of unknown function (DUF1336)	AT5G35180.2	PF01852,PF07059	GO:0008289
Potri.001G004600.v3.0	01:303471	-3750.34	Type 2	tubulin alpha-3	AT5G19770.1	PF03953,PF00091	GO:0003924,GO:0007017,GO:0005874
Potri.001G004800.v3.0	01:311823	-3624.07	Type 2	ARM repeat superfamily protein	AT5G19820.1	PF04510,PF02985,PF13646	GO:0005515
Potri.001G004800.v3.0	01:316447	-3632.41	Type 2	ARM repeat superfamily protein	AT5G19820.1	PF04510,PF02985,PF13646	GO:0005515
Potri.001G025100.v3.0	01:1864787	-14378.3	Type 2		AT3G54500.2
Potri.001G186600.v3.0	01:16443219	-14378.3	Type 2	Predicted eukaryotic LigT	AT3G16230.3	PF10469
Potri.001G186600.v3.0	01:16443927	-14378.3	Type 2	Predicted eukaryotic LigT	AT3G16230.3	PF10469
Potri.001G186600.v3.0	01:16444328	-14378.3	Type 2	Predicted eukaryotic LigT	AT3G16230.3	PF10469
Potri.001G186600.v3.0	01:16445386	-14378.3	Type 2	Predicted eukaryotic LigT	AT3G16230.3	PF10469
Potri.001G186600.v3.0	01:16445512	-14378.3	Type 2	Predicted eukaryotic LigT	AT3G16230.3	PF10469
Potri.001G186600.v3.0	01:16446690	-14378.3	Type 2	Predicted eukaryotic LigT	AT3G16230.3	PF10469
Potri.001G190900.v3.0	01:17194557	-14378.3	Type 2
Potri.001G190900.v3.0	01:17194757	-14378.3	Type 2
Potri.001G253400.v3.0	01:26319660	-14378.3	Type 2	chromatin remodeling 5	AT2G13370.1	PF04851,PF13907,PF00385,PF00271	GO:0016787,GO:0005524,GO:0003677
Potri.001G295800.v3.0	01:30037693	-14378.3	Type 2	Family of unknown function (DUF566)	AT1G49890.1	PF04484
Potri.001G317400.v3.0	01:32251282	-14378.3	Type 2	Alkaline phytoceramidase (aPHC)	AT4G22330.1	PF05875	GO:0016811,GO:0016021,GO:0006672
Potri.001G355100.v3.0	01:36282058	-7190.91	Type 2	senescence-related gene 1	AT1G17020.1	PF03171,PF14226	GO:0055114,GO:0016491
Potri.001G421300.v3.0	01:44626748	-14378.3	Type 2	polymerase gamma 2	AT1G50840.1	PF01612,PF00476	GO:0008408,GO:0006139,GO:0003676,GO:0006260,GO:0003887,GO:0003677
Potri.012G085600.v3.0	12:11282075	-88912.1	Type 2	plant intracellular ras group-related LRR 9	AT3G11330.1	PF13855	GO:0005515
Potri.012G086100.v3.0	12:11320973	-53707.3	Type 2
Potri.012G085700.v3.0	12:11288897	-78212.9	Type 2	ubiquitin-associated (UBA)/TS-N domain-containing protein / octicosapeptide/Phox/Bemp1 (PB1) domain-containing protein	AT4G24690.1	PF00569,PF00564,PF16158	GO:0008270,GO:0005515
Potri.012G085700.v3.0	12:11289487	-78212.9	Type 2	ubiquitin-associated (UBA)/TS-N domain-containing protein / octicosapeptide/Phox/Bemp1 (PB1) domain-containing protein	AT4G24690.1	PF00569,PF00564,PF16158	GO:0008270,GO:0005515
Potri.001G348500.v3.0	01:35433582	-5579.08	Type 2	Protein of unknown function (DUF1421)	AT3G01560.1	PF07223
Potri.001G348500.v3.0	01:35436000	-5579.08	Type 2	Protein of unknown function (DUF1421)	AT3G01560.1	PF07223
Potri.018G084800.v3.0	18:11175057	-72893.1	Type 2	Glyoxalase/Bleomycin resistance protein/Dioxygenase superfamily protein	AT1G67280.1	PF00903
Potri.018G084800.v3.0	18:11171752	-52480.6	Type 2	Glyoxalase/Bleomycin resistance protein/Dioxygenase superfamily protein	AT1G67280.1	PF00903
Potri.018G084800.v3.0	18:11172016	-52480.6	Type 2	Glyoxalase/Bleomycin resistance protein/Dioxygenase superfamily protein	AT1G67280.1	PF00903
Potri.006G081100.v3.0	06:6117559	-267361	Type 2	Zinc finger C-x8-C-x5-C-x3-H type family protein	AT1G75340.2	PF00642	GO:0046872
Potri.006G165300.v3.0	06:16727803	-258058	Type 2	villin 4	AT4G30160.1	PF02209,PF00626	GO:0007010,GO:0003779
Potri.001G175200.v3.0	01:14868558	-82278.3	Type 2	nucleotide transporter 1	AT1G80300.1	PF03219	GO:0016021,GO:0006810,GO:0005524,GO:0005471
Potri.001G213900.v3.0	01:21685719	-224777	Type 2	replication factor C1	AT5G22010.1	PF00004,PF00533,PF08519	GO:0005524,GO:0006260,GO:0005663,GO:0003689
Potri.001G213900.v3.0	01:21686468	-224777	Type 2	replication factor C1	AT5G22010.1	PF00004,PF00533,PF08519	GO:0005524,GO:0006260,GO:0005663,GO:0003689
Potri.001G175200.v3.0	01:14869156	-73411.6	Type 2	nucleotide transporter 1	AT1G80300.1	PF03219	GO:0016021,GO:0006810,GO:0005524,GO:0005471
Potri.002G197200.v3.0	02:15793378	-104573	Type 2	beta-xylosidase 2	AT1G02640.1	PF14310,PF00933,PF01915	GO:0005975,GO:0004553
Potri.019G003000.v3.0	19:338258	-74305.5	Type 2	HXXXD-type acyl-transferase family protein	AT5G17540.1	PF02458	GO:0016747
Potri.002G140800.v3.0	02:10458926	-253131	Type 1	zinc ion binding	AT4G13970.1
Potri.019G003000.v3.0	19:338247	-71773.3	Type 2	HXXXD-type acyl-transferase family protein	AT5G17540.1	PF02458	GO:0016747
Potri.018G056400.v3.0	18:5901189	-231195	Type 2		AT2G19390.1
Potri.018G032800.v3.0	18:2543982	-123428	Type 2	hAT dimerisation domain-containing protein	AT3G17450.1	PF02892,PF04937	GO:0003677
Potri.018G084800.v3.0	18:11173243	-49044.4	Type 2	Glyoxalase/Bleomycin resistance protein/Dioxygenase superfamily protein	AT1G67280.1	PF00903
Potri.018G133300.v3.0	18:15378454	-73643.6	Type 2			PF08007
Potri.002G244000.v3.0	02:23613085	-234624	Type 2	x-ray induced transcript 1	AT5G48720.2
Potri.008G169200.v3.0	08:11557095	-223799	Type 2	Transducin/WD40 repeat-like superfamily protein	AT4G14310.1
Potri.008G169200.v3.0	08:11557196	-223799	Type 2	Transducin/WD40 repeat-like superfamily protein	AT4G14310.1
Potri.001G201500.v3.0	01:19750020	-174221	Type 2	alpha/beta-Hydrolases superfamily protein	AT1G52510.1	PF00561
Potri.016G041000.v3.0	16:2550022	-69388	Type 2	Patatin-like phospholipase family protein	AT5G04040.1	PF01734,PF11815	GO:0006629,GO:0004806
Potri.001G170700.v3.0	01:14463176	-197619	Type 2	Kinase-related protein of unknown function (DUF1296)	AT3G13990.2	PF06972
Potri.016G062600.v3.0	16:4408110	-183028	Type 2	RNA binding;RNA binding	AT3G11964.1	PF05843,PF00575	GO:0006397,GO:0005634,GO:0003676
Potri.019G003000.v3.0	19:338218	-66801.3	Type 2	HXXXD-type acyl-transferase family protein	AT5G17540.1	PF02458	GO:0016747
Potri.019G003000.v3.0	19:338242	-66801.3	Type 2	HXXXD-type acyl-transferase family protein	AT5G17540.1	PF02458	GO:0016747
Potri.008G162000.v3.0	08:11010622	-30559.1	Type 2	P-loop containing nucleoside triphosphate hydrolases superfamily protein	AT1G04280.1	PF06414	GO:0016301,GO:0005524
Potri.017G091900.v3.0	17:10879791	22301.6	Type 2		AT1G26580.1
Potri.017G091900.v3.0	17:10878315	21851.6	Type 2		AT1G26580.1
Potri.017G091900.v3.0	17:10881228	21847.7	Type 2		AT1G26580.1
Potri.017G091900.v3.0	17:10881476	21636.8	Type 2		AT1G26580.1
Potri.002G204900.v3.0	02:16775873	-154638	Type 2	PETER PAN-like protein	AT5G61770.2	PF04427
Potri.002G204900.v3.0	02:16776137	-154638	Type 2	PETER PAN-like protein	AT5G61770.2	PF04427
Potri.008G114800.v3.0	08:7343956	-289037	Type 2	nuclear matrix constituent protein-related	AT1G13220.2
Potri.008G200900.v3.0	08:14136782	-289037	Type 2	Transducin/WD40 repeat-like superfamily protein	AT1G19485.1
Potri.008G200900.v3.0	08:14137288	-289037	Type 2	Transducin/WD40 repeat-like superfamily protein	AT1G19485.1
Potri.008G200900.v3.0	08:14140276	-289037	Type 2	Transducin/WD40 repeat-like superfamily protein	AT1G19485.1
Potri.001G129600.v3.0	01:10473001	-164684	Type 2	heteroglycan glucosidase 1	AT3G23640.1	PF13802,PF01055	GO:0005975,GO:0004553
Potri.001G129600.v3.0	01:10477579	-164575	Type 2	heteroglycan glucosidase 1	AT3G23640.1	PF13802,PF01055	GO:0005975,GO:0004553
Potri.001G129600.v3.0	01:10480726	-164684	Type 2	heteroglycan glucosidase 1	AT3G23640.1	PF13802,PF01055	GO:0005975,GO:0004553
Potri.001G129600.v3.0	01:10482969	-164684	Type 2	heteroglycan glucosidase 1	AT3G23640.1	PF13802,PF01055	GO:0005975,GO:0004553
Potri.001G174700.v3.0	01:14810135	-167011	Type 2	bromo-adjacent homology (BAH) domain-containing protein	AT5G11470.1	PF01426	GO:0003682
Potri.001G291700.v3.0	01:29706547	-194591	Type 2	serine carboxypeptidase-like 1	AT5G36180.1	PF00450	GO:0006508,GO:0004185
Potri.001G314700.v3.0	01:32047365	-196691	Type 2	Protein of unknown function (DUF185)	AT1G04900.1	PF02636
Potri.004G228700.v3.0	04:23371656	-191908	Type 2	RNA helicase, ATP-dependent, SK12/DOB1 protein	AT1G59760.1	PF00271,PF00270,PF08148,PF13234	GO:0005524,GO:0003676
Potri.004G228900.v3.0	04:23394726	-191908	Type 2	mitotic checkpoint family protein	AT5G49880.1	PF05557	GO:0007094
Potri.002G081600.v3.0	02:5681768	-67749.2	Type 2	ubiquitin-specific protease 26	AT3G49600.1	PF13423
Potri.008G182800.v3.0	08:12461671	-59806.3	Type 2	OSBP(oxysterol binding protein)-related protein 1D	AT1G13170.1	PF01237
Potri.010G065400.v3.0	10:9305314	-46952.5	Type 1	Tetratricopeptide repeat (TPR)-like superfamily protein	AT1G04530.1
Potri.004G011900.v3.0	04:771245	-7299.01	Type 1
Potri.010G013500.v3.0	10:1706054	-14278.8	Type 1	P-loop containing nucleoside triphosphate hydrolases superfamily protein	AT3G16630.1	PF00225	GO:0008017,GO:0007018,GO:0005524,GO:0003777,GO:0005871
Potri.010G013500.v3.0	10:1706055	-14278.8	Type 1	P-loop containing nucleoside triphosphate hydrolases superfamily protein	AT3G16630.1	PF00225	GO:0008017,GO:0007018,GO:0005524,GO:0003777,GO:0005871
Potri.008G160700.v3.0	08:10922177	-7609.23	Type 1	Protein of unknown function (DUF1012)	AT5G43745.1	PF06241
Potri.008G160700.v3.0	08:10922404	-7609.23	Type 1	Protein of unknown function (DUF1012)	AT5G43745.1	PF06241
Potri.008G160700.v3.0	08:10925808	-7609.23	Type 1	Protein of unknown function (DUF1012)	AT5G43745.1	PF06241
Potri.008G161100.v3.0	08:10951063	-7609.23	Type 1	AUX/IAA transcriptional regulator family protein	AT5G43700.1	PF02309	GO:0006355,GO:0005634
Potri.008G160900.v3.0	08:10937049	-7411.51	Type 2	Glycosyl hydrolase family 47 protein	AT5G43710.1	PF01532	GO:0016020,GO:0005509,GO:0004571
Potri.008G073500.v3.0	08:4575739	-16410.7	Type 2	chromatin remodeling 42	AT5G20420.1	PF00271,PF00176	GO:0005524
Potri.005G058000.v3.0	05:4081014	-8594.36	Type 2	ARABIDOPSIS TRITHORAX-RELATED PROTEIN 5	AT5G09790.2	PF00856,PF00628	GO:0005515
Potri.008G160800.v3.0	08:10932864	-6616.05	Type 2	Protein of unknown function (DUF2361)	AT1G04230.1	PF10153
Potri.008G160900.v3.0	08:10936995	-6616.05	Type 2	Glycosyl hydrolase family 47 protein	AT5G43710.1	PF01532	GO:0016020,GO:0005509,GO:0004571
Potri.002G245600.v3.0	02:23705243	-3228.6	Type 2	fatA acyl-ACP thioesterase	AT3G25110.1	PF01643	GO:0016790,GO:0006633
Potri.007G055300.v3.0	07:5811140	-4822.23	Type 2	cyclin d5;1	AT4G37630.2	PF02984,PF00134	GO:0005634
Potri.007G055300.v3.0	07:5811436	-4822.23	Type 2	cyclin d5;1	AT4G37630.2	PF02984,PF00134	GO:0005634
Potri.007G055300.v3.0	07:5811486	-4955.63	Type 2	cyclin d5;1	AT4G37630.2	PF02984,PF00134	GO:0005634
Potri.007G064700.v3.0	07:8178341	-8635.97	Type 2
Potri.005G059500.v3.0	05:4185675	-5030.1	Type 2	beta glucosidase 32	AT5G24550.1	PF00232	GO:0005975,GO:0004553
Potri.005G108600.v3.0	05:8332710	-4666.55	Type 2	early-responsive to dehydration stress protein (ERD4)	AT4G35870.1	PF13967,PF02714	GO:0016020
Potri.005G250100.v3.0	05:25294102	-9782.16	Type 1		AT1G42440.1	PF08142,PF04950	GO:0042254,GO:0005634
Potri.008G215300.v3.0	08:17421822	-2749.14	Type 2	tonneau 2 (TON2)	AT5G18580.1	PF13499
Potri.008G062100.v3.0	08:3731977	-10017.8	Type 2	guanylyl cyclase 1	AT5G05930.1	PF09778
Potri.008G215200.v3.0	08:17421651	-2889.3	Type 2	RING/U-box superfamily protein	AT2G39100.1	PF13639	GO:0008270,GO:0005515
Potri.008G215300.v3.0	08:17421651	-2889.3	Type 2	tonneau 2 (TON2)	AT5G18580.1	PF13499
Potri.015G028100.v3.0	15:2253542	-16302.9	Type 2	paralog of ARC6	AT3G19180.2	PF13355
Potri.009G002900.v3.0	09:725725	-1.23508e+07	Type 2		AT2G27900.2	PF10474,PF10475
Potri.009G002900.v3.0	09:726720	-1.23508e+07	Type 2		AT2G27900.2	PF10474,PF10475
Potri.009G002900.v3.0	09:733665	-1.23508e+07	Type 2		AT2G27900.2	PF10474,PF10475
Potri.009G025300.v3.0	09:3654296	-1.23508e+07	Type 2	myosin-like protein XIF	AT2G31900.1	PF02736,PF00612,PF01843,PF00063	GO:0016459,GO:0005524,GO:0003774,GO:0005515
Potri.009G036900.v3.0	09:4594842	-1.23508e+07	Type 2	splicing factor PWI domain-containing protein	AT2G29210.1	PF01480	GO:0006397
Potri.008G124400.v3.0	08:8108926	-1.23508e+07	Type 2	Uncharacterised conserved protein UCP031088, alpha/beta hydrolase	AT1G15060.1	PF12695
Potri.005G141900.v3.0	05:12032384	-1.23508e+07	Type 2	CYCLIN D3;2	AT5G67260.1	PF02984,PF00134	GO:0005634
Potri.005G206400.v3.0	05:22097832	-1.23508e+07	Type 2	Disease resistance protein (TIR-NBS-LRR class) family	AT5G36930.2	PF13676,PF00931	GO:0007165,GO:0005515,GO:0043531
Potri.005G206600.v3.0	05:22111208	-1.23508e+07	Type 2	transducin family protein / WD-40 repeat family protein	AT5G08560.2	PF00400	GO:0005515
Potri.005G206600.v3.0	05:22112004	-1.23508e+07	Type 2	transducin family protein / WD-40 repeat family protein	AT5G08560.2	PF00400	GO:0005515
Potri.017G032000.v3.0	17:2775360	-1.23508e+07	Type 2	IBR domain-containing protein	AT2G31510.1	PF01485	GO:0016567,GO:0004842
Potri.015G068600.v3.0	15:9329281	-1.23508e+07	Type 2	ARM repeat superfamily protein	AT5G62600.1	PF08389
Potri.004G228400.v3.0	04:23324595	-1.23508e+07	Type 2	dynamin-like 3	AT1G59610.1	PF01926,PF00169,PF02212,PF01031	GO:0005525,GO:0003924
Potri.002G012700.v3.0	02:737986	-1.23508e+07	Type 2		AT1G76200.1		GO:0005747,GO:0005743
Potri.002G128400.v3.0	02:9615227	-1.23508e+07	Type 2	Protein of unknown function, DUF547	AT5G42690.2	PF14389,PF04784
Potri.002G157600.v3.0	02:11857145	-1.23508e+07	Type 2	myb domain protein 17	AT3G61250.1	PF00249
Potri.002G164000.v3.0	02:12391418	-1.23508e+07	Type 2	RING/U-box superfamily protein	AT4G01270.1
Potri.019G035800.v3.0	19:4054089	-1.23508e+07	Type 2	copper/zinc superoxide dismutase 3	AT5G18100.1	PF00080	GO:0055114,GO:0046872,GO:0006801
Potri.019G074800.v3.0	19:10903175	-6.17769e+06	Type 2	Nuclear transport factor 2 (NTF2) family protein	AT1G71480.1	PF12680
Potri.016G035300.v3.0	16:2058542	-1.23508e+07	Type 2	Auxin efflux carrier family protein	AT1G73590.1	PF03547	GO:0055085,GO:0016021
Potri.003G024000.v3.0	03:2842186	-1.23508e+07	Type 2	P-type ATP-ase 1	AT4G33520.2	PF12710,PF00403,PF00122	GO:0046872,GO:0030001,GO:0000166
Potri.003G095900.v3.0	03:12243650	-1.23508e+07	Type 2	Plastid-lipid associated protein PAP / fibrillin family protein	AT2G35490.1	PF04755
Potri.003G124600.v3.0	03:14599566	-1.23508e+07	Type 2	Myosin heavy chain-related protein	AT1G63300.1	PF10358
Potri.018G114600.v3.0	18:13957630	-1.23508e+07	Type 1
Potri.001G190900.v3.0	01:17191723	-980981	Type 2
Potri.013G102600.v3.0	13:11605590	-6.16206e+06	Type 2	AGAMOUS-like 12	AT1G71692.1	PF00319,PF01486	GO:0046983,GO:0003677,GO:0006355,GO:0005634,GO:0003700
Potri.003G027800.v3.0	03:3478000	-1.53353e+06	Type 2	regulatory particle non-ATPase 13	AT2G26590.2	PF04683	GO:0005737,GO:0005634
Potri.019G060900.v3.0	19:9340631	-5.91565e+06	Type 2	zinc ion binding;DNA binding;helicases;ATP binding;nucleic acid binding	AT2G40770.1	PF00097,PF00271,PF00176	GO:0046872,GO:0005524
Potri.005G160200.v3.0	05:16108038	-7.92805e+06	Type 1	DNAJ heat shock family protein	AT1G28210.2	PF00684,PF00226,PF01556	GO:0051082,GO:0031072
Potri.005G160200.v3.0	05:16111177	-7.92805e+06	Type 1	DNAJ heat shock family protein	AT1G28210.2	PF00684,PF00226,PF01556	GO:0051082,GO:0031072
Potri.003G150100.v3.0	03:16440531	-3.03036e+06	Type 1	Leucine-rich repeat protein kinase family protein	AT3G47570.1	PF08263,PF00560,PF07714,PF13855	GO:0005515,GO:0006468,GO:0004672
Potri.003G150100.v3.0	03:16440532	-3.03036e+06	Type 1	Leucine-rich repeat protein kinase family protein	AT3G47570.1	PF08263,PF00560,PF07714,PF13855	GO:0005515,GO:0006468,GO:0004672
Potri.004G133400.v3.0	04:15336737	-1.10125e+06	Type 2	inositol transporter 2	AT1G30220.1	PF07690,PF00083	GO:0055085,GO:0016021,GO:0022857
Potri.004G133400.v3.0	04:15336507	-981071	Type 2	inositol transporter 2	AT1G30220.1	PF07690,PF00083	GO:0055085,GO:0016021,GO:0022857
Potri.015G066300.v3.0	15:9100968	-4.02339e+06	Type 2
Potri.010G206500.v3.0	10:19696035	-7.75624e+06	Type 2
Potri.010G208900.v3.0	10:19841046	-7.75624e+06	Type 2	RAB GTPase homolog 8A	AT3G46060.3	PF00025	GO:0005525
Potri.018G088100.v3.0	18:11515946	-3.23569e+06	Type 2	Protein kinase family protein with leucine-rich repeat domain	AT5G25930.1	PF08263,PF00560,PF13855,PF00069	GO:0005515,GO:0006468,GO:0005524,GO:0004672
Potri.003G070600.v3.0	03:9889003	-7.96453e+06	Type 2	Chaperone DnaJ-domain superfamily protein	AT3G14200.1	PF00226
Potri.019G025400.v3.0	19:2893732	-6.12068e+06	Type 1	transcription activators	AT5G18410.2	PF05994
Potri.T150800.v3.0	scaffold_522:23744	-4.61749e+06	Type 1	Calcium-dependent lipid-binding (CaLB domain) family protein	AT3G16510.1	PF00168	GO:0005515
Potri.T169700.v3.0	scaffold_988:5069	-4.60122e+06	Type 1	exocyst subunit exo70 family protein E1	AT3G29400.1	PF03081	GO:0006887,GO:0000145
Potri.005G249800.v3.0	05:25273774	-3.99658e+06	Type 2	Transducin/WD40 repeat-like superfamily protein	AT1G20540.1
Potri.010G234300.v3.0	10:21477514	729159	Type 2	Cysteine proteinases superfamily protein	AT3G57810.3	PF02338
Potri.004G095100.v3.0	04:8173633	-2.60554e+06	Type 1	Zinc finger C-x8-C-x5-C-x3-H type family protein	AT1G66810.1	PF00642	GO:0046872
Potri.012G106600.v3.0	12:13056804	-2.19395e+06	Type 2	magnesium-protoporphyrin IX methyltransferase	AT4G25080.1	PF12847
Potri.012G106600.v3.0	12:13056882	-2.19395e+06	Type 2	magnesium-protoporphyrin IX methyltransferase	AT4G25080.1	PF12847
Potri.012G106600.v3.0	12:13056896	-2.19395e+06	Type 2	magnesium-protoporphyrin IX methyltransferase	AT4G25080.1	PF12847
Potri.012G106600.v3.0	12:13056899	-2.19395e+06	Type 2	magnesium-protoporphyrin IX methyltransferase	AT4G25080.1	PF12847
Potri.012G106600.v3.0	12:13056945	-2.19395e+06	Type 2	magnesium-protoporphyrin IX methyltransferase	AT4G25080.1	PF12847
Potri.012G106600.v3.0	12:13056975	-2.19395e+06	Type 2	magnesium-protoporphyrin IX methyltransferase	AT4G25080.1	PF12847
Potri.012G106600.v3.0	12:13057136	-2.24265e+06	Type 2	magnesium-protoporphyrin IX methyltransferase	AT4G25080.1	PF12847
Potri.012G106600.v3.0	12:13057283	-2.21085e+06	Type 2	magnesium-protoporphyrin IX methyltransferase	AT4G25080.1	PF12847
Potri.010G040700.v3.0	10:6939741	-5.07687e+06	Type 2	Radical SAM superfamily protein	AT1G60230.1	PF04055	GO:0051536,GO:0003824,GO:0008173,GO:0006364,GO:0005737
Potri.005G202600.v3.0	05:21763774	-7.23328e+06	Type 2	Pentatricopeptide repeat (PPR-like) superfamily protein	AT2G42920.1	PF13041,PF01535
Potri.003G150200.v3.0	03:16444977	-3.02388e+06	Type 1	Disease resistance protein (CC-NBS-LRR class) family	AT1G53350.1	PF00931	GO:0043531
Potri.002G164000.v3.0	02:12391069	-3.93044e+06	Type 2	RING/U-box superfamily protein	AT4G01270.1
Potri.002G190000.v3.0	02:15020702	-4.7154e+06	Type 1	ubiquitin 6	AT2G47110.1	PF11976,PF01599	GO:0006412,GO:0005840,GO:0003735
Potri.001G162800.v3.0	01:13607668	-2.58733e+06	Type 2	alanine aminotransferase 2	AT1G72330.1	PF00155	GO:0030170,GO:0009058
Potri.001G162800.v3.0	01:13607938	-2.49545e+06	Type 2	alanine aminotransferase 2	AT1G72330.1	PF00155	GO:0030170,GO:0009058
Potri.001G162800.v3.0	01:13608769	-2.49545e+06	Type 2	alanine aminotransferase 2	AT1G72330.1	PF00155	GO:0030170,GO:0009058
Potri.012G106600.v3.0	12:13057358	-2.26417e+06	Type 2	magnesium-protoporphyrin IX methyltransferase	AT4G25080.1	PF12847
Potri.007G105800.v3.0	07:13004375	-125949	Type 2	Pectin lyase-like superfamily protein	AT4G33440.1	PF12708
Potri.007G105800.v3.0	07:13004390	-125949	Type 2	Pectin lyase-like superfamily protein	AT4G33440.1	PF12708
Potri.007G105800.v3.0	07:13004391	-125949	Type 2	Pectin lyase-like superfamily protein	AT4G33440.1	PF12708
Potri.007G105800.v3.0	07:13004405	-125949	Type 2	Pectin lyase-like superfamily protein	AT4G33440.1	PF12708
Potri.007G105800.v3.0	07:13004527	-125682	Type 2	Pectin lyase-like superfamily protein	AT4G33440.1	PF12708
Potri.007G105800.v3.0	07:13004200	-124633	Type 2	Pectin lyase-like superfamily protein	AT4G33440.1	PF12708
Potri.007G105800.v3.0	07:13004580	-124633	Type 2	Pectin lyase-like superfamily protein	AT4G33440.1	PF12708
Potri.001G406300.v3.0	01:42881636	-536421	Type 2	ARF-GAP domain 5	AT5G54310.1	PF01412	GO:0005096
Potri.001G406300.v3.0	01:42882257	-536421	Type 2	ARF-GAP domain 5	AT5G54310.1	PF01412	GO:0005096
Potri.001G406300.v3.0	01:42882544	-536421	Type 2	ARF-GAP domain 5	AT5G54310.1	PF01412	GO:0005096
Potri.001G406300.v3.0	01:42883182	-536421	Type 2	ARF-GAP domain 5	AT5G54310.1	PF01412	GO:0005096
Potri.001G406300.v3.0	01:42883674	-536421	Type 2	ARF-GAP domain 5	AT5G54310.1	PF01412	GO:0005096
Potri.001G406300.v3.0	01:42884630	-536421	Type 2	ARF-GAP domain 5	AT5G54310.1	PF01412	GO:0005096
Potri.001G406300.v3.0	01:42884642	-536421	Type 2	ARF-GAP domain 5	AT5G54310.1	PF01412	GO:0005096
Potri.001G133800.v3.0	01:10762080	-65240.1	Type 2	early-responsive to dehydration stress protein (ERD4)	AT1G32090.1	PF14703,PF13967,PF02714	GO:0016020
Potri.001G319600.v3.0	01:32429396	-693229	Type 1		AT5G43490.1
Potri.006G257200.v3.0	06:26135843	-41922.7	Type 2	Galactosyltransferase family protein	AT4G32120.1	PF13334,PF01762	GO:0016020,GO:0008378,GO:0006486
Potri.006G257200.v3.0	06:26135976	-40349.6	Type 2	Galactosyltransferase family protein	AT4G32120.1	PF13334,PF01762	GO:0016020,GO:0008378,GO:0006486
Potri.006G257200.v3.0	06:26136040	-41922.7	Type 2	Galactosyltransferase family protein	AT4G32120.1	PF13334,PF01762	GO:0016020,GO:0008378,GO:0006486
Potri.006G257200.v3.0	06:26136075	-41922.7	Type 2	Galactosyltransferase family protein	AT4G32120.1	PF13334,PF01762	GO:0016020,GO:0008378,GO:0006486
Potri.006G257200.v3.0	06:26136112	-40349.6	Type 2	Galactosyltransferase family protein	AT4G32120.1	PF13334,PF01762	GO:0016020,GO:0008378,GO:0006486
Potri.006G257200.v3.0	06:26136292	-40349.6	Type 2	Galactosyltransferase family protein	AT4G32120.1	PF13334,PF01762	GO:0016020,GO:0008378,GO:0006486
Potri.006G257200.v3.0	06:26136429	-41922.7	Type 2	Galactosyltransferase family protein	AT4G32120.1	PF13334,PF01762	GO:0016020,GO:0008378,GO:0006486
Potri.006G257200.v3.0	06:26136447	-39537.1	Type 2	Galactosyltransferase family protein	AT4G32120.1	PF13334,PF01762	GO:0016020,GO:0008378,GO:0006486
Potri.006G257200.v3.0	06:26136499	-41922.7	Type 2	Galactosyltransferase family protein	AT4G32120.1	PF13334,PF01762	GO:0016020,GO:0008378,GO:0006486
Potri.006G257200.v3.0	06:26136523	-41922.7	Type 2	Galactosyltransferase family protein	AT4G32120.1	PF13334,PF01762	GO:0016020,GO:0008378,GO:0006486
Potri.006G257200.v3.0	06:26136537	-41922.7	Type 2	Galactosyltransferase family protein	AT4G32120.1	PF13334,PF01762	GO:0016020,GO:0008378,GO:0006486
Potri.006G257200.v3.0	06:26136710	-41922.7	Type 2	Galactosyltransferase family protein	AT4G32120.1	PF13334,PF01762	GO:0016020,GO:0008378,GO:0006486
Potri.006G257200.v3.0	06:26137048	-41922.7	Type 2	Galactosyltransferase family protein	AT4G32120.1	PF13334,PF01762	GO:0016020,GO:0008378,GO:0006486
Potri.006G257200.v3.0	06:26137173	-41922.7	Type 2	Galactosyltransferase family protein	AT4G32120.1	PF13334,PF01762	GO:0016020,GO:0008378,GO:0006486
Potri.006G257200.v3.0	06:26137370	-40349.6	Type 2	Galactosyltransferase family protein	AT4G32120.1	PF13334,PF01762	GO:0016020,GO:0008378,GO:0006486
Potri.006G257200.v3.0	06:26137451	-40349.6	Type 2	Galactosyltransferase family protein	AT4G32120.1	PF13334,PF01762	GO:0016020,GO:0008378,GO:0006486
Potri.006G257200.v3.0	06:26137501	-40349.6	Type 2	Galactosyltransferase family protein	AT4G32120.1	PF13334,PF01762	GO:0016020,GO:0008378,GO:0006486
Potri.006G257200.v3.0	06:26137503	-40349.6	Type 2	Galactosyltransferase family protein	AT4G32120.1	PF13334,PF01762	GO:0016020,GO:0008378,GO:0006486
Potri.006G257200.v3.0	06:26137542	-41447.6	Type 2	Galactosyltransferase family protein	AT4G32120.1	PF13334,PF01762	GO:0016020,GO:0008378,GO:0006486
Potri.006G257200.v3.0	06:26137550	-41447.6	Type 2	Galactosyltransferase family protein	AT4G32120.1	PF13334,PF01762	GO:0016020,GO:0008378,GO:0006486
Potri.006G257200.v3.0	06:26137695	-41922.7	Type 2	Galactosyltransferase family protein	AT4G32120.1	PF13334,PF01762	GO:0016020,GO:0008378,GO:0006486
Potri.006G257200.v3.0	06:26137755	-40349.6	Type 2	Galactosyltransferase family protein	AT4G32120.1	PF13334,PF01762	GO:0016020,GO:0008378,GO:0006486
Potri.006G257200.v3.0	06:26137880	-40349.6	Type 2	Galactosyltransferase family protein	AT4G32120.1	PF13334,PF01762	GO:0016020,GO:0008378,GO:0006486
Potri.006G257200.v3.0	06:26137975	-41922.7	Type 2	Galactosyltransferase family protein	AT4G32120.1	PF13334,PF01762	GO:0016020,GO:0008378,GO:0006486
Potri.006G257200.v3.0	06:26138127	-41351.9	Type 2	Galactosyltransferase family protein	AT4G32120.1	PF13334,PF01762	GO:0016020,GO:0008378,GO:0006486
Potri.006G257200.v3.0	06:26136275	-39801.4	Type 2	Galactosyltransferase family protein	AT4G32120.1	PF13334,PF01762	GO:0016020,GO:0008378,GO:0006486
Potri.006G257200.v3.0	06:26136206	-42178.3	Type 2	Galactosyltransferase family protein	AT4G32120.1	PF13334,PF01762	GO:0016020,GO:0008378,GO:0006486
Potri.006G257200.v3.0	06:26138041	-40380.1	Type 2	Galactosyltransferase family protein	AT4G32120.1	PF13334,PF01762	GO:0016020,GO:0008378,GO:0006486
Potri.014G122700.v3.0	14:9500945	-91704.2	Type 2	myb domain protein 111	AT5G49330.1	PF00249
Potri.014G000600.v3.0	14:65048	-46823.8	Type 2	Enhancer of polycomb-like transcription factor protein	AT1G79020.1	PF10513	GO:0035267,GO:0032777,GO:0006357
Potri.014G010400.v3.0	14:1062818	-27660.1	Type 2		AT1G16770.1
Potri.006G047100.v3.0	06:3336669	-106142	Type 2	INO80 ortholog	AT3G57300.1	PF04851,PF00271,PF13892	GO:0016787,GO:0005524,GO:0003677,GO:0016817
Potri.006G257200.v3.0	06:26138064	-38802.1	Type 2	Galactosyltransferase family protein	AT4G32120.1	PF13334,PF01762	GO:0016020,GO:0008378,GO:0006486
Potri.006G257200.v3.0	06:26138077	-38802.1	Type 2	Galactosyltransferase family protein	AT4G32120.1	PF13334,PF01762	GO:0016020,GO:0008378,GO:0006486
Potri.004G148600.v3.0	04:17139216	-51596.5	Type 1	allene oxide synthase	AT5G42650.1	PF00067	GO:0055114,GO:0020037,GO:0016705,GO:0005506
Potri.014G010200.v3.0	14:1045959	-21475.6	Type 2	translocase of the outer mitochondrial membrane 40	AT3G20000.1	PF01459	GO:0055085,GO:0005741
Potri.010G210200.v3.0	10:19931003	-103908	Type 1	PsbP-like protein 1	AT3G55330.1	PF01789	GO:0019898,GO:0015979,GO:0009654,GO:0009523,GO:0005509
Potri.010G236400.v3.0	10:21615643	18985.6	Type 2	60S acidic ribosomal protein family	AT3G44590.1	PF00428
Potri.014G010700.v3.0	14:1098323	-22488.3	Type 2	NB-ARC domain-containing disease resistance protein	AT3G14470.1	PF03732,PF00931	GO:0043531
Potri.006G247900.v3.0	06:25474993	-40562	Type 2	paramyosin-related	AT4G32560.1
Potri.014G010700.v3.0	14:1097980	-20914.2	Type 2	NB-ARC domain-containing disease resistance protein	AT3G14470.1	PF03732,PF00931	GO:0043531
Potri.014G000800.v3.0	14:89995	-41001.4	Type 2	Major facilitator superfamily protein	AT3G13050.1	PF07690	GO:0055085,GO:0016021
Potri.014G005400.v3.0	14:590726	-50784.2	Type 2	LRR and NB-ARC domains-containing disease resistance protein	AT3G14460.1	PF00931	GO:0043531
Potri.006G247900.v3.0	06:25475044	-40235.4	Type 2	paramyosin-related	AT4G32560.1
Potri.006G247900.v3.0	06:25478097	-40235.4	Type 2	paramyosin-related	AT4G32560.1
Potri.006G247900.v3.0	06:25478595	-40235.4	Type 2	paramyosin-related	AT4G32560.1
Potri.014G004800.v3.0	14:539196	-30298.4	Type 2	Tetratricopeptide repeat (TPR)-like superfamily protein	AT5G67570.1
Potri.014G004800.v3.0	14:539408	-30041.8	Type 2	Tetratricopeptide repeat (TPR)-like superfamily protein	AT5G67570.1
Potri.014G010700.v3.0	14:1099319	-20743.2	Type 2	NB-ARC domain-containing disease resistance protein	AT3G14470.1	PF03732,PF00931	GO:0043531
Potri.014G004800.v3.0	14:539164	-30972.9	Type 2	Tetratricopeptide repeat (TPR)-like superfamily protein	AT5G67570.1
Potri.002G189400.v3.0	02:14960654	-15443.6	Type 2	Transducin family protein / WD-40 repeat family protein	AT4G01860.2	PF00400	GO:0005515
Potri.002G213000.v3.0	02:19193453	-17132.4	Type 2	Major facilitator superfamily protein	AT2G48020.1	PF00083	GO:0055085,GO:0022857,GO:0016021
Potri.T012800.v3.0	scaffold_25:205561	-3505.74	Type 2	calcium-dependent protein kinase 2	AT1G35670.1	PF13499,PF07714	GO:0006468,GO:0004672
Potri.002G212000.v3.0	02:18438536	-9098.65	Type 2
Potri.016G033800.v3.0	16:1961213	-9260.63	Type 2	DNA/RNA helicase protein	AT5G05130.1	PF13639,PF08797,PF00271,PF00176	GO:0008270,GO:0005515,GO:0016818,GO:0003676,GO:0005524
Potri.016G033900.v3.0	16:1966921	-9260.63	Type 1	DNA/RNA helicase protein	AT5G05130.1	PF00176	GO:0005524
Potri.002G194000.v3.0	02:15519092	-9774.21	Type 2	Carbohydrate-binding-like fold	AT3G62360.1	PF13620
Potri.T028700.v3.0	scaffold_30:451319	-4031.96	Type 2	NB-ARC domain-containing disease resistance protein	AT4G27220.1	PF13855,PF00931	GO:0005515,GO:0043531
Potri.002G207200.v3.0	02:17341237	-7118.04	Type 2	DEGP protease 2	AT2G47940.1	PF13365
Potri.002G210600.v3.0	02:18166544	-7118.04	Type 2
Potri.008G162000.v3.0	08:11015268	-17132.4	Type 2	P-loop containing nucleoside triphosphate hydrolases superfamily protein	AT1G04280.1	PF06414	GO:0016301,GO:0005524
Potri.002G247400.v3.0	02:23813537	-9448.13	Type 2	P-loop containing nucleoside triphosphate hydrolases superfamily protein	AT4G13030.1	PF01926	GO:0005525
Potri.T012800.v3.0	scaffold_25:205573	-3376.19	Type 2	calcium-dependent protein kinase 2	AT1G35670.1	PF13499,PF07714	GO:0006468,GO:0004672
Potri.002G027100.v3.0	02:1755029	-20318.1	Type 2	LSD1-like 3	AT4G16310.1	PF13450,PF04433	GO:0005515
Potri.002G160100.v3.0	02:12051002	-20318.1	Type 2	putative recombination initiation defects 3	AT1G01690.1
Potri.002G204300.v3.0	02:16707884	-20318.1	Type 2	Small nuclear ribonucleoprotein family protein	AT2G47640.3	PF01423	GO:0030532,GO:0008380
Potri.002G209900.v3.0	02:17984128	-20318.1	Type 2	catalytics	AT4G03200.1	PF13899
Potri.009G076600.v3.0	09:7427880	-8946.42	Type 2	TBP-associated factor 15B	AT5G58470.2	PF14259,PF00641	GO:0008270
Potri.013G102300.v3.0	13:11567504	-13289.2	Type 2		AT4G09970.1	PF01476
Potri.T012800.v3.0	scaffold_25:205532	-2719.64	Type 2	calcium-dependent protein kinase 2	AT1G35670.1	PF13499,PF07714	GO:0006468,GO:0004672
Potri.T012800.v3.0	scaffold_25:205657	-4023.66	Type 2	calcium-dependent protein kinase 2	AT1G35670.1	PF13499,PF07714	GO:0006468,GO:0004672
Potri.T012800.v3.0	scaffold_25:207080	-2917.38	Type 2	calcium-dependent protein kinase 2	AT1G35670.1	PF13499,PF07714	GO:0006468,GO:0004672
Potri.T023400.v3.0	scaffold_29:391683	-8126.83	Type 2	S-locus lectin protein kinase family protein	AT4G27290.1	PF11883,PF00954,PF08276,PF01453,PF07714	GO:0004674,GO:0048544,GO:0006468,GO:0004672
Potri.T003700.v3.0	scaffold_20:661736	-7985.58	Type 2
Potri.T012800.v3.0	scaffold_25:205541	-2689.27	Type 2	calcium-dependent protein kinase 2	AT1G35670.1	PF13499,PF07714	GO:0006468,GO:0004672
Potri.006G036400.v3.0	06:2485240	-11635.7	Type 2	serine carboxypeptidase-like 46	AT2G33530.1	PF00450	GO:0006508,GO:0004185
Potri.006G257200.v3.0	06:26135843	-3746.9	Type 2	Galactosyltransferase family protein	AT4G32120.1	PF13334,PF01762	GO:0016020,GO:0008378,GO:0006486
Potri.006G257200.v3.0	06:26136040	-3746.9	Type 2	Galactosyltransferase family protein	AT4G32120.1	PF13334,PF01762	GO:0016020,GO:0008378,GO:0006486
Potri.006G257200.v3.0	06:26136075	-3746.9	Type 2	Galactosyltransferase family protein	AT4G32120.1	PF13334,PF01762	GO:0016020,GO:0008378,GO:0006486
Potri.006G257200.v3.0	06:26136206	-3973.29	Type 2	Galactosyltransferase family protein	AT4G32120.1	PF13334,PF01762	GO:0016020,GO:0008378,GO:0006486
Potri.006G257200.v3.0	06:26136429	-3746.9	Type 2	Galactosyltransferase family protein	AT4G32120.1	PF13334,PF01762	GO:0016020,GO:0008378,GO:0006486
Potri.006G257200.v3.0	06:26136447	-3746.9	Type 2	Galactosyltransferase family protein	AT4G32120.1	PF13334,PF01762	GO:0016020,GO:0008378,GO:0006486
Potri.006G257200.v3.0	06:26136499	-3746.9	Type 2	Galactosyltransferase family protein	AT4G32120.1	PF13334,PF01762	GO:0016020,GO:0008378,GO:0006486
Potri.006G257200.v3.0	06:26136523	-3746.9	Type 2	Galactosyltransferase family protein	AT4G32120.1	PF13334,PF01762	GO:0016020,GO:0008378,GO:0006486
Potri.006G257200.v3.0	06:26136537	-3746.9	Type 2	Galactosyltransferase family protein	AT4G32120.1	PF13334,PF01762	GO:0016020,GO:0008378,GO:0006486
Potri.006G257200.v3.0	06:26136710	-3746.9	Type 2	Galactosyltransferase family protein	AT4G32120.1	PF13334,PF01762	GO:0016020,GO:0008378,GO:0006486
Potri.006G257200.v3.0	06:26137048	-3746.9	Type 2	Galactosyltransferase family protein	AT4G32120.1	PF13334,PF01762	GO:0016020,GO:0008378,GO:0006486
Potri.006G257200.v3.0	06:26137173	-3746.9	Type 2	Galactosyltransferase family protein	AT4G32120.1	PF13334,PF01762	GO:0016020,GO:0008378,GO:0006486
Potri.006G257200.v3.0	06:26137542	-3785.73	Type 2	Galactosyltransferase family protein	AT4G32120.1	PF13334,PF01762	GO:0016020,GO:0008378,GO:0006486
Potri.006G257200.v3.0	06:26137550	-3785.73	Type 2	Galactosyltransferase family protein	AT4G32120.1	PF13334,PF01762	GO:0016020,GO:0008378,GO:0006486
Potri.006G257200.v3.0	06:26137695	-3746.9	Type 2	Galactosyltransferase family protein	AT4G32120.1	PF13334,PF01762	GO:0016020,GO:0008378,GO:0006486
Potri.006G257200.v3.0	06:26137975	-3746.9	Type 2	Galactosyltransferase family protein	AT4G32120.1	PF13334,PF01762	GO:0016020,GO:0008378,GO:0006486
Potri.006G257200.v3.0	06:26138127	-3752.34	Type 2	Galactosyltransferase family protein	AT4G32120.1	PF13334,PF01762	GO:0016020,GO:0008378,GO:0006486
Potri.002G262600.v3.0	02:25050852	-11463.6	Type 2		AT3G56870.1
Potri.002G213400.v3.0	02:19342034	-19734.9	Type 1	sequence-specific DNA binding;sequence-specific DNA binding transcription factors	AT4G03090.1
Potri.006G257200.v3.0	06:26135976	-3609.71	Type 2	Galactosyltransferase family protein	AT4G32120.1	PF13334,PF01762	GO:0016020,GO:0008378,GO:0006486
Potri.006G257200.v3.0	06:26136112	-3609.71	Type 2	Galactosyltransferase family protein	AT4G32120.1	PF13334,PF01762	GO:0016020,GO:0008378,GO:0006486
Potri.006G257200.v3.0	06:26137370	-3609.71	Type 2	Galactosyltransferase family protein	AT4G32120.1	PF13334,PF01762	GO:0016020,GO:0008378,GO:0006486
Potri.006G257200.v3.0	06:26137451	-3609.71	Type 2	Galactosyltransferase family protein	AT4G32120.1	PF13334,PF01762	GO:0016020,GO:0008378,GO:0006486
Potri.006G257200.v3.0	06:26137501	-3609.71	Type 2	Galactosyltransferase family protein	AT4G32120.1	PF13334,PF01762	GO:0016020,GO:0008378,GO:0006486
Potri.006G257200.v3.0	06:26137503	-3609.71	Type 2	Galactosyltransferase family protein	AT4G32120.1	PF13334,PF01762	GO:0016020,GO:0008378,GO:0006486
Potri.006G257200.v3.0	06:26137755	-3609.71	Type 2	Galactosyltransferase family protein	AT4G32120.1	PF13334,PF01762	GO:0016020,GO:0008378,GO:0006486
Potri.006G257200.v3.0	06:26137880	-3609.71	Type 2	Galactosyltransferase family protein	AT4G32120.1	PF13334,PF01762	GO:0016020,GO:0008378,GO:0006486
Potri.T012800.v3.0	scaffold_25:205625	-3505.02	Type 2	calcium-dependent protein kinase 2	AT1G35670.1	PF13499,PF07714	GO:0006468,GO:0004672
Potri.T006200.v3.0	scaffold_22:37564	-20317.9	Type 2	ribulose-bisphosphate carboxylases	ATCG00490.1	PF00016	GO:0000287
Potri.T012800.v3.0	scaffold_25:205531	-2439.58	Type 2	calcium-dependent protein kinase 2	AT1G35670.1	PF13499,PF07714	GO:0006468,GO:0004672
Potri.T012800.v3.0	scaffold_25:205649	-3842.51	Type 2	calcium-dependent protein kinase 2	AT1G35670.1	PF13499,PF07714	GO:0006468,GO:0004672
Potri.T012900.v3.0	scaffold_25:209015	-1644.82	Type 2	NB-ARC domain-containing disease resistance protein	AT4G27190.1	PF01637,PF13855	GO:0005524,GO:0005515
Potri.T128200.v3.0	scaffold_232:56337	-10223.7	Type 2	Disease resistance protein (TIR-NBS-LRR class) family	AT5G36930.1	PF01637,PF13676	GO:0005524,GO:0007165,GO:0005515
Potri.018G110100.v3.0	18:13638073	-9720.05	Type 2	homolog of yeast FIP1 [V]	AT5G58040.1	PF05182
Potri.018G110100.v3.0	18:13643074	-9720.05	Type 2	homolog of yeast FIP1 [V]	AT5G58040.1	PF05182
Potri.018G110100.v3.0	18:13645321	-9720.05	Type 2	homolog of yeast FIP1 [V]	AT5G58040.1	PF05182
Potri.018G143400.v3.0	18:16314934	-1860.36	Type 2	PA-domain containing subtilase family protein	AT4G30020.1	PF02225,PF06280,PF05922,PF00082	GO:0016020,GO:0005618,GO:0004252,GO:0006508
Potri.018G143500.v3.0	18:16319281	-1641.69	Type 2	Thioredoxin superfamily protein	AT5G57230.1
Potri.007G109900.v3.0	07:13311603	-6249.42	Type 2	ARABIDOPSIS TRITHORAX-RELATED PROTEIN 5	AT5G09790.2	PF00856,PF00628	GO:0005515
Potri.007G109900.v3.0	07:13311620	-6249.42	Type 2	ARABIDOPSIS TRITHORAX-RELATED PROTEIN 5	AT5G09790.2	PF00856,PF00628	GO:0005515
Potri.007G109900.v3.0	07:13311743	-6249.42	Type 2	ARABIDOPSIS TRITHORAX-RELATED PROTEIN 5	AT5G09790.2	PF00856,PF00628	GO:0005515
Potri.019G068900.v3.0	19:10224553	-3238.52	Type 2	Galactose-binding protein	AT1G71360.1	PF07738
Potri.010G080300.v3.0	10:10600642	25372.6	Type 1	NADH dehydrogenase subunit 4	ATMG00580.1
Potri.010G080600.v3.0	10:10664113	12937.5	Type 1	Protein of unknown function (DUF506)	AT3G22970.1	PF04720
Potri.010G150000.v3.0	10:15888070	-12845.4	Type 2	ubiquitin protein ligase 6	AT3G17205.1	PF00632	GO:0004842
Potri.010G150000.v3.0	10:15882215	-12312.8	Type 2	ubiquitin protein ligase 6	AT3G17205.1	PF00632	GO:0004842
Potri.010G079500.v3.0	10:10460898	15100.8	Type 1	3-ketoacyl-CoA synthase 11	AT2G26640.1	PF08541,PF08392	GO:0016747,GO:0008610,GO:0016020,GO:0006633
Potri.010G150000.v3.0	10:15891076	-12663.9	Type 2	ubiquitin protein ligase 6	AT3G17205.1	PF00632	GO:0004842
Potri.010G150000.v3.0	10:15890536	-12519.1	Type 2	ubiquitin protein ligase 6	AT3G17205.1	PF00632	GO:0004842
Potri.008G169400.v3.0	08:11576164	-63760.7	Type 2	phosphate 1	AT3G23430.1	PF03105,PF03124	GO:0016021
Potri.010G039900.v3.0	10:6715009	-94335.8	Type 1	aminophospholipid ATPase 3	AT1G59820.1	PF00122,PF12710,PF16209,PF16212	GO:0046872,GO:0000166,GO:0016021,GO:0015914,GO:0005524,GO:0004012,GO:0000287
Potri.010G150000.v3.0	10:15883815	-12320.8	Type 2	ubiquitin protein ligase 6	AT3G17205.1	PF00632	GO:0004842
Potri.010G150000.v3.0	10:15882444	-12077.5	Type 2	ubiquitin protein ligase 6	AT3G17205.1	PF00632	GO:0004842
Potri.010G150000.v3.0	10:15891773	-12976.9	Type 2	ubiquitin protein ligase 6	AT3G17205.1	PF00632	GO:0004842
Potri.015G049100.v3.0	15:5228281	-54232.2	Type 1	glucuronidase 2	AT5G07830.1	PF03662	GO:0016798,GO:0016020
Potri.018G034700.v3.0	18:2778773	-89260.7	Type 2	embryo defective 2410	AT2G25660.1	PF04357
Potri.014G097800.v3.0	14:7642621	-37145.3	Type 2	Plant protein 1589 of unknown function	AT2G46420.2	PF09713
Potri.010G150000.v3.0	10:15879697	-12036.9	Type 2	ubiquitin protein ligase 6	AT3G17205.1	PF00632	GO:0004842
Potri.019G071900.v3.0	19:10593345	-9175.77	Type 2	SNARE associated Golgi protein family	AT1G22850.1	PF09335	GO:0016021
Potri.018G115400.v3.0	18:13995074	-17557.7	Type 2	ribosomal protein S11-beta	AT5G23740.1	PF00366,PF16205	GO:0006412,GO:0005840,GO:0005622,GO:0003735
Potri.014G164500.v3.0	14:13002728	-7524.09	Type 1		AT2G04900.1	PF04241
Potri.014G164500.v3.0	14:13002833	-7524.09	Type 1		AT2G04900.1	PF04241
Potri.014G125300.v3.0	14:9653045	-3084.17	Type 2	COBRA-like protein-7 precursor	AT4G16120.1	PF04833	GO:0031225,GO:0016049,GO:0010215
Potri.014G164500.v3.0	14:13002811	-6939.37	Type 1		AT2G04900.1	PF04241
Potri.007G026400.v3.0	07:1987699	-1376.02	Type 2	succinate dehydrogenase 1-1	AT5G66760.1	PF02910,PF00890	GO:0055114,GO:0016491
Potri.003G106300.v3.0	03:13041285	-4619.47	Type 2	RNA-binding (RRM/RBD/RNP motifs) family protein	AT1G31600.3	PF13893,PF13532
Potri.003G106300.v3.0	03:13044288	-4619.47	Type 2	RNA-binding (RRM/RBD/RNP motifs) family protein	AT1G31600.3	PF13893,PF13532
Potri.019G045900.v3.0	19:5539302	-6265.12	Type 1	myb domain protein 60	AT1G08810.1	PF00249
Potri.019G046200.v3.0	19:5608998	-6265.12	Type 1	terpene synthase-like sequence-1,8-cineole	AT3G25830.1	PF03936	GO:0016829,GO:0010333,GO:0000287
Potri.019G047300.v3.0	19:6561119	-6259.87	Type 2	Transducin family protein / WD-40 repeat family protein	AT5G16750.1	PF08625,PF00400	GO:0032040,GO:0006364,GO:0005515
Potri.019G047500.v3.0	19:6691245	-6265.12	Type 2	photosystem II reaction center protein C	ATCG00280.1	PF00421	GO:0019684,GO:0016168,GO:0016020,GO:0009767,GO:0009521
Potri.019G047600.v3.0	19:6721140	-6265.12	Type 2	Plant protein of unknown function (DUF827)	AT5G16730.1	PF05701
Potri.019G048300.v3.0	19:6954770	-6265.12	Type 2	Protein of unknown function (DUF1218)	AT5G17210.1	PF06749
Potri.019G119700.v3.0	19:14724825	-1046.95	Type 2	S-locus lectin protein kinase family protein	AT1G11330.2	PF08276,PF00954,PF01453,PF07714	GO:0048544,GO:0006468,GO:0004672
Potri.019G119800.v3.0	19:14729249	1064.08	Type 1	S-locus lectin protein kinase family protein	AT4G03230.1	PF07714	GO:0006468,GO:0004672
Potri.019G119700.v3.0	19:14725090	-999.109	Type 2	S-locus lectin protein kinase family protein	AT1G11330.2	PF08276,PF00954,PF01453,PF07714	GO:0048544,GO:0006468,GO:0004672
Potri.019G119700.v3.0	19:14724059	1141.2	Type 2	S-locus lectin protein kinase family protein	AT1G11330.2	PF08276,PF00954,PF01453,PF07714	GO:0048544,GO:0006468,GO:0004672
Potri.005G208600.v3.0	05:22264806	-2798.59	Type 2	basic helix-loop-helix (bHLH) DNA-binding superfamily protein	AT4G09820.1	PF00010,PF14215	GO:0046983
Potri.019G046300.v3.0	19:5611395	-4983.28	Type 1	Disease resistance protein (TIR-NBS-LRR class) family	AT4G36150.1
Potri.019G119700.v3.0	19:14725135	-904.236	Type 2	S-locus lectin protein kinase family protein	AT1G11330.2	PF08276,PF00954,PF01453,PF07714	GO:0048544,GO:0006468,GO:0004672
Potri.002G087600.v3.0	02:6192469	-7906.96	Type 2	putative protein kinase 1	AT1G77720.1	PF07714	GO:0006468,GO:0004672,GO:0051304,GO:0007093,GO:0004712
Potri.002G087600.v3.0	02:6193011	-7906.96	Type 2	putative protein kinase 1	AT1G77720.1	PF07714	GO:0006468,GO:0004672,GO:0051304,GO:0007093,GO:0004712
Potri.002G087700.v3.0	02:6196328	-7906.96	Type 2	holocarboxylase synthase 1	AT2G25710.1	PF02237,PF03099	GO:0006464,GO:0004077
Potri.006G170800.v3.0	06:17847162	-85563.2	Type 1	myb domain protein 36	AT5G57620.1	PF00249
Potri.006G171100.v3.0	06:17869783	-84940.6	Type 2	UDP-glucosyl transferase 78D2	AT5G17050.1	PF00201	GO:0016758,GO:0008152
Potri.006G170900.v3.0	06:17856160	-85842.9	Type 2	MATE efflux family protein	AT5G52450.1	PF01554	GO:0055085,GO:0016020,GO:0015297,GO:0015238,GO:0006855
Potri.006G171000.v3.0	06:17864361	-86811.7	Type 2	UDP-glucosyl transferase 78D2	AT5G17050.1
Potri.006G171100.v3.0	06:17869718	-80354.4	Type 2	UDP-glucosyl transferase 78D2	AT5G17050.1	PF00201	GO:0016758,GO:0008152
Potri.006G171000.v3.0	06:17864764	-79563.1	Type 2	UDP-glucosyl transferase 78D2	AT5G17050.1
Potri.006G170900.v3.0	06:17856668	-78878	Type 2	MATE efflux family protein	AT5G52450.1	PF01554	GO:0055085,GO:0016020,GO:0015297,GO:0015238,GO:0006855
Potri.006G171000.v3.0	06:17864486	-79872.1	Type 2	UDP-glucosyl transferase 78D2	AT5G17050.1
Potri.006G171100.v3.0	06:17869968	-72484.8	Type 2	UDP-glucosyl transferase 78D2	AT5G17050.1	PF00201	GO:0016758,GO:0008152
Potri.006G170900.v3.0	06:17854652	-76127.1	Type 2	MATE efflux family protein	AT5G52450.1	PF01554	GO:0055085,GO:0016020,GO:0015297,GO:0015238,GO:0006855
Potri.006G170900.v3.0	06:17854699	-75004.5	Type 2	MATE efflux family protein	AT5G52450.1	PF01554	GO:0055085,GO:0016020,GO:0015297,GO:0015238,GO:0006855
Potri.006G170900.v3.0	06:17854807	-74701.7	Type 2	MATE efflux family protein	AT5G52450.1	PF01554	GO:0055085,GO:0016020,GO:0015297,GO:0015238,GO:0006855
Potri.006G170900.v3.0	06:17854522	-74084	Type 2	MATE efflux family protein	AT5G52450.1	PF01554	GO:0055085,GO:0016020,GO:0015297,GO:0015238,GO:0006855
Potri.006G171100.v3.0	06:17871747	-43263.6	Type 2	UDP-glucosyl transferase 78D2	AT5G17050.1	PF00201	GO:0016758,GO:0008152
Potri.006G171200.v3.0	06:17890679	-69490.9	Type 2	UDP-glucosyl transferase 78D2	AT5G17050.1	PF00201	GO:0016758,GO:0008152
Potri.006G170900.v3.0	06:17855264	-69869.9	Type 2	MATE efflux family protein	AT5G52450.1	PF01554	GO:0055085,GO:0016020,GO:0015297,GO:0015238,GO:0006855
Potri.006G116800.v3.0	06:9167614	-330919	Type 1	Enolase	AT2G36530.1	PF03952,PF00113	GO:0006096,GO:0004634,GO:0000287,GO:0000015
Potri.T124600.v3.0	scaffold_219:26558	-83842.5	Type 1	Far-red impaired responsive (FAR1) family protein	AT2G43280.1	PF03101	GO:0006355
Potri.006G170900.v3.0	06:17856229	-65338.4	Type 2	MATE efflux family protein	AT5G52450.1	PF01554	GO:0055085,GO:0016020,GO:0015297,GO:0015238,GO:0006855
Potri.006G244900.v3.0	06:25263266	-167705	Type 2		AT2G25730.2
Potri.002G087200.v3.0	02:6152750	-212077	Type 2		AT1G77710.1	PF03671
Potri.006G171000.v3.0	06:17864731	-59445.6	Type 2	UDP-glucosyl transferase 78D2	AT5G17050.1
Potri.013G090800.v3.0	13:9585958	-404332	Type 1	SNF1 kinase homolog 10	AT3G01090.2	PF14531,PF02149
Potri.002G091900.v3.0	02:6548662	-193902	Type 1	Galactose oxidase/kelch repeat superfamily protein	AT1G22040.1	PF12937,PF01344	GO:0005515
Potri.006G170900.v3.0	06:17855706	-59026.7	Type 2	MATE efflux family protein	AT5G52450.1	PF01554	GO:0055085,GO:0016020,GO:0015297,GO:0015238,GO:0006855
Potri.006G171200.v3.0	06:17890709	-59005	Type 2	UDP-glucosyl transferase 78D2	AT5G17050.1	PF00201	GO:0016758,GO:0008152
Potri.006G013500.v3.0	06:911112	-75597.5	Type 2	Protein of unknown function (DUF594)	AT5G45480.1	PF04578,PF13968
Potri.006G036400.v3.0	06:2485916	-90054.9	Type 2	serine carboxypeptidase-like 46	AT2G33530.1	PF00450	GO:0006508,GO:0004185
Potri.006G097600.v3.0	06:7476282	-151964	Type 2	sulfoquinovosyldiacylglycerol 2	AT5G01220.1	PF13579,PF00534
Potri.006G012000.v3.0	06:796861	-105297	Type 1	F-box and associated interaction domains-containing protein	AT4G12560.1	PF00646	GO:0005515
Potri.010G168500.v3.0	10:17084482	-187499	Type 2	galactosyltransferase1	AT1G26810.1	PF00337,PF01762	GO:0030246,GO:0016020,GO:0008378,GO:0006486
Potri.002G087200.v3.0	02:6153218	-248924	Type 2		AT1G77710.1	PF03671
Potri.002G093500.v3.0	02:6700283	-178354	Type 2	P-loop containing nucleoside triphosphate hydrolases superfamily protein	AT4G30100.1	PF13087,PF13086
Potri.002G092500.v3.0	02:6599678	-105982	Type 2	sulfate transporter 1;3	AT1G22150.1	PF01740,PF00916	GO:0016021,GO:0015116,GO:0008272,GO:0055085,GO:0016020,GO:0008271,GO:0005886
Potri.006G080100.v3.0	06:6067569	-131136	Type 2	CemA-like proton extrusion protein-related	AT4G31040.1	PF03040	GO:0016021
Potri.006G171200.v3.0	06:17890792	-55903.1	Type 2	UDP-glucosyl transferase 78D2	AT5G17050.1	PF00201	GO:0016758,GO:0008152
Potri.010G106400.v3.0	10:12641305	-57854.5	Type 2	UDP-3-O-acyl N-acetylglycosamine deacetylase family protein	AT1G24880.1	PF03331	GO:0009245,GO:0008759
Potri.006G023800.v3.0	06:1678777	31034.2	Type 2	membrane-associated progesterone binding protein 4	AT4G14965.1
Potri.006G101300.v3.0	06:7796279	-68483.5	Type 2	calcium-dependent protein kinase 13	AT3G51850.1	PF13499,PF07714	GO:0006468,GO:0004672
Potri.002G093500.v3.0	02:6698576	-155036	Type 2	P-loop containing nucleoside triphosphate hydrolases superfamily protein	AT4G30100.1	PF13087,PF13086
Potri.006G101300.v3.0	06:7797887	-68095.9	Type 2	calcium-dependent protein kinase 13	AT3G51850.1	PF13499,PF07714	GO:0006468,GO:0004672
Potri.006G013200.v3.0	06:879893	-124149	Type 2	F-box and associated interaction domains-containing protein	AT4G12560.1	PF00646	GO:0005515
Potri.006G101300.v3.0	06:7801039	-68278.4	Type 2	calcium-dependent protein kinase 13	AT3G51850.1	PF13499,PF07714	GO:0006468,GO:0004672
Potri.006G013500.v3.0	06:910541	-73563.2	Type 2	Protein of unknown function (DUF594)	AT5G45480.1	PF04578,PF13968
Potri.006G171400.v3.0	06:17902706	-39784.7	Type 2	CBL-interacting protein kinase 21	AT5G57630.1	PF14531,PF03822	GO:0007165
Potri.004G018600.v3.0	04:1217924	-195040	Type 2		AT4G21780.1
Potri.006G171100.v3.0	06:17869821	-51006.7	Type 2	UDP-glucosyl transferase 78D2	AT5G17050.1	PF00201	GO:0016758,GO:0008152
Potri.006G107600.v3.0	06:8373018	-40798.9	Type 2	ARM repeat superfamily protein	AT5G01830.1	PF04564	GO:0016567,GO:0004842
Potri.006G251200.v3.0	06:25712373	-80703.9	Type 2	Tesmin/TSO1-like CXC domain-containing protein	AT3G22780.1	PF03638
Potri.002G122900.v3.0	02:9184114	-57137	Type 2	N-terminal nucleophile aminohydrolases (Ntn hydrolases) superfamily protein	AT3G16150.1	PF01112	GO:0016787
Potri.006G262100.v3.0	06:26528501	-299986	Type 2	response regulator 12	AT2G25180.1	PF00249,PF00072	GO:0000160
Potri.002G093500.v3.0	02:6696638	-145279	Type 2	P-loop containing nucleoside triphosphate hydrolases superfamily protein	AT4G30100.1	PF13087,PF13086
Potri.002G093500.v3.0	02:6699667	-145279	Type 2	P-loop containing nucleoside triphosphate hydrolases superfamily protein	AT4G30100.1	PF13087,PF13086
Potri.006G117900.v3.0	06:9305472	-115351	Type 2	Sulfite exporter TauE/SafE family protein	AT2G36630.1	PF01925	GO:0016021
Potri.001G060800.v3.0	01:4676277	-142297	Type 1	Protein kinase superfamily protein	AT5G13160.1	PF00069	GO:0006468,GO:0005524,GO:0004672
Potri.006G085400.v3.0	06:6462889	-80764.3	Type 2	Class II aminoacyl-tRNA and biotin synthetases superfamily protein	AT4G31180.1	PF00152	GO:0006418,GO:0005524,GO:0004812,GO:0000166
Potri.010G018200.v3.0	10:2406611	-88730.6	Type 1	S-locus lectin protein kinase family protein	AT4G27290.1	PF11883,PF08276,PF00954,PF01453	GO:0004674,GO:0048544
Potri.010G106200.v3.0	10:12628979	-72485	Type 2	cleavage and polyadenylation specificity factor 73 kDa subunit-II	AT2G01730.1	PF07521,PF16661,PF10996
Potri.010G106400.v3.0	10:12640599	-55734.6	Type 2	UDP-3-O-acyl N-acetylglycosamine deacetylase family protein	AT1G24880.1	PF03331	GO:0009245,GO:0008759
Potri.010G106400.v3.0	10:12640672	-56617.9	Type 2	UDP-3-O-acyl N-acetylglycosamine deacetylase family protein	AT1G24880.1	PF03331	GO:0009245,GO:0008759
Potri.010G106400.v3.0	10:12642470	-55734.6	Type 2	UDP-3-O-acyl N-acetylglycosamine deacetylase family protein	AT1G24880.1	PF03331	GO:0009245,GO:0008759
Potri.010G106400.v3.0	10:12642667	-49399.5	Type 2	UDP-3-O-acyl N-acetylglycosamine deacetylase family protein	AT1G24880.1	PF03331	GO:0009245,GO:0008759
Potri.010G145900.v3.0	10:15573683	-147285	Type 1	phytochrome B	AT2G18790.1	PF00512,PF01590,PF08446,PF00989,PF00360	GO:0007165,GO:0000155,GO:0005515,GO:0006355,GO:0018298,GO:0009584
Potri.011G091900.v3.0	11:11144443	-226165	Type 1	auxin response factor 8	AT5G37020.1	PF02309,PF02362,PF06507	GO:0006355,GO:0005634,GO:0003677,GO:0009725
Potri.006G110800.v3.0	06:8645490	-110651	Type 2	20S proteasome subunit PAA2	AT2G05840.1	PF10584,PF00227	GO:0019773,GO:0006511,GO:0004175,GO:0051603,GO:0005839,GO:0004298
Potri.006G173900.v3.0	06:18428555	-38548	Type 2	glutamine dumper 3	AT5G57685.1
Potri.006G126300.v3.0	06:10199135	-213180	Type 2	TRF-like 8	AT2G37025.2	PF00249
Potri.017G113200.v3.0	17:12848956	-41034.5	Type 2	Regulator of chromosome condensation (RCC1) family protein	AT5G16040.1	PF00415
Potri.010G106300.v3.0	10:12633652	-52926.5	Type 2	Zinc finger, C3HC4 type (RING finger) family protein	AT1G68070.1	PF13639	GO:0008270,GO:0005515
Potri.002G183900.v3.0	02:14366036	-464662	Type 2	Protein of unknown function (DUF3754)	AT2G46915.1
Potri.013G032200.v3.0	13:2134266	-895287	Type 1	Protein kinase superfamily protein	AT1G54610.3	PF07714	GO:0006468,GO:0004672
Potri.012G017200.v3.0	12:1621301	-518359	Type 2	RNA-binding KH domain-containing protein	AT5G53060.1	PF00013	GO:0003723
Potri.012G017200.v3.0	12:1624255	-518359	Type 2	RNA-binding KH domain-containing protein	AT5G53060.1	PF00013	GO:0003723
Potri.012G026300.v3.0	12:2245666	-164528	Type 2
Potri.012G026300.v3.0	12:2245668	-164985	Type 2
Potri.012G055700.v3.0	12:5730419	-190482	Type 2	BR enhanced expression 3	AT1G73830.1	PF00010	GO:0046983
Potri.012G017200.v3.0	12:1623552	-393447	Type 2	RNA-binding KH domain-containing protein	AT5G53060.1	PF00013	GO:0003723
Potri.009G145800.v3.0	09:11541374	-1933.51	Type 2	histidine-containing phosphotransmitter 1	AT3G21510.1
Potri.005G075100.v3.0	05:5504515	-4600.77	Type 2	signal responsive 1	AT2G22300.1	PF01833,PF13637,PF00612,PF03859	GO:0005515,GO:0005634,GO:0003677
Potri.T003700.v3.0	scaffold_20:661748	-188345	Type 2
Potri.002G111600.v3.0	02:8310629	-179804	Type 2	vernalization5/VIN3-like	AT4G30200.2	PF07227
Potri.002G090500.v3.0	02:6443389	-460413	Type 1	4-phospho-panto-thenoylcysteine synthetase	AT1G12350.1	PF04127
Potri.002G244000.v3.0	02:23614956	-178111	Type 2	x-ray induced transcript 1	AT5G48720.2
Potri.002G244000.v3.0	02:23616699	-178111	Type 2	x-ray induced transcript 1	AT5G48720.2
Potri.013G027800.v3.0	13:1843122	-206992	Type 2	Major facilitator superfamily protein	AT5G27360.1	PF07690	GO:0055085,GO:0016021
Potri.018G133300.v3.0	18:15380147	-1476.16	Type 2			PF08007
Potri.013G027800.v3.0	13:1843122	-2034.69	Type 2	Major facilitator superfamily protein	AT5G27360.1	PF07690	GO:0055085,GO:0016021
Potri.018G084800.v3.0	18:11171752	-836.705	Type 2	Glyoxalase/Bleomycin resistance protein/Dioxygenase superfamily protein	AT1G67280.1	PF00903
Potri.018G084800.v3.0	18:11172016	-836.705	Type 2	Glyoxalase/Bleomycin resistance protein/Dioxygenase superfamily protein	AT1G67280.1	PF00903
Potri.018G046400.v3.0	18:4270413	-28056.1	Type 1	Protein kinase family protein	AT2G25760.1	PF00069	GO:0006468,GO:0005524,GO:0004672
Potri.014G155500.v3.0	14:12120097	-33543.9	Type 1	Cell differentiation, Rcd1-like protein	AT5G12980.1	PF04078	GO:0030014,GO:0006402
Potri.018G046200.v3.0	18:4265727	-25190.9	Type 2		AT1G15215.2	PF16719
Potri.018G115400.v3.0	18:13993853	-18457.9	Type 2	ribosomal protein S11-beta	AT5G23740.1	PF00366,PF16205	GO:0006412,GO:0005840,GO:0005622,GO:0003735
Potri.018G046400.v3.0	18:4269949	-24900.1	Type 1	Protein kinase family protein	AT2G25760.1	PF00069	GO:0006468,GO:0005524,GO:0004672
Potri.014G122700.v3.0	14:9500945	-1.11375e+06	Type 2	myb domain protein 111	AT5G49330.1	PF00249
Potri.004G148600.v3.0	04:17139216	-603121	Type 1	allene oxide synthase	AT5G42650.1	PF00067	GO:0055114,GO:0020037,GO:0016705,GO:0005506
Potri.010G113000.v3.0	10:13163448	-630884	Type 2	TPX2 (targeting protein for Xklp2) protein family	AT1G70950.1	PF06886
Potri.010G107900.v3.0	10:12742278	-330941	Type 2	Caleosin-related family protein	AT1G70670.1	PF05042
Potri.010G113000.v3.0	10:13163215	-675888	Type 2	TPX2 (targeting protein for Xklp2) protein family	AT1G70950.1	PF06886
Potri.010G152100.v3.0	10:16004707	-1.63216e+06	Type 2		AT3G17300.1	PF05347
Potri.001G211600.v3.0	01:21211384	-529897	Type 2	senescence associated gene 18	AT1G71190.1	PF05875	GO:0016811,GO:0016021,GO:0006672
Potri.001G320600.v3.0	01:32550290	-2.03595e+06	Type 2
Potri.001G320600.v3.0	01:32551119	-2.03595e+06	Type 2
Potri.001G320600.v3.0	01:32551126	-2.03595e+06	Type 2
Potri.001G320600.v3.0	01:32551600	-2.03595e+06	Type 2
Potri.010G113000.v3.0	10:13159899	-630779	Type 2	TPX2 (targeting protein for Xklp2) protein family	AT1G70950.1	PF06886
Potri.007G109900.v3.0	07:13311603	-754486	Type 2	ARABIDOPSIS TRITHORAX-RELATED PROTEIN 5	AT5G09790.2	PF00856,PF00628	GO:0005515
Potri.007G109900.v3.0	07:13311620	-754486	Type 2	ARABIDOPSIS TRITHORAX-RELATED PROTEIN 5	AT5G09790.2	PF00856,PF00628	GO:0005515
Potri.007G109900.v3.0	07:13311743	-754486	Type 2	ARABIDOPSIS TRITHORAX-RELATED PROTEIN 5	AT5G09790.2	PF00856,PF00628	GO:0005515
Potri.007G125400.v3.0	07:14219424	-1.5998e+06	Type 2	suppressor of npr1-1 constitutive 4	AT1G66980.1	PF00069	GO:0006468,GO:0005524,GO:0004672
Potri.014G060900.v3.0	14:4715084	-1.22974e+06	Type 2	plant VAP homolog 12	AT2G45140.1	PF00635	GO:0005789
Potri.003G013200.v3.0	03:1541305	-197501	Type 1	receptor like protein 15	AT1G74190.1	PF00560,PF13855	GO:0005515
Potri.003G013200.v3.0	03:1541310	-184523	Type 1	receptor like protein 15	AT1G74190.1	PF00560,PF13855	GO:0005515
Potri.003G178600.v3.0	03:18639717	-1.15177e+06	Type 2	LEUNIG_homolog	AT2G32700.6	PF08513,PF00400	GO:0005515
Potri.003G178800.v3.0	03:18658409	-1.15177e+06	Type 1	S15/NS1, RNA-binding protein	AT1G80620.1	PF00312	GO:0006412,GO:0005840,GO:0005622,GO:0003735
Potri.003G106200.v3.0	03:13037404	-117917	Type 2	Tetratricopeptide repeat (TPR)-like superfamily protein	AT1G17760.1	PF13428,PF05843	GO:0006397,GO:0005634
Potri.019G017900.v3.0	19:2078185	-58048.6	Type 2	RNA-binding ASCH domain protein	AT2G20410.1	PF04266
Potri.019G099100.v3.0	19:12899714	-42825	Type 2	Haloacid dehalogenase-like hydrolase (HAD) superfamily protein	AT5G10460.1	PF13242,PF13344
Potri.019G099100.v3.0	19:12899786	-41124.2	Type 2	Haloacid dehalogenase-like hydrolase (HAD) superfamily protein	AT5G10460.1	PF13242,PF13344
Potri.019G099100.v3.0	19:12901546	-42335.1	Type 2	Haloacid dehalogenase-like hydrolase (HAD) superfamily protein	AT5G10460.1	PF13242,PF13344
Potri.019G099100.v3.0	19:12902148	-42010.6	Type 2	Haloacid dehalogenase-like hydrolase (HAD) superfamily protein	AT5G10460.1	PF13242,PF13344
Potri.019G099100.v3.0	19:12902407	-43035.2	Type 2	Haloacid dehalogenase-like hydrolase (HAD) superfamily protein	AT5G10460.1	PF13242,PF13344
Potri.019G099100.v3.0	19:12898672	-38233.4	Type 2	Haloacid dehalogenase-like hydrolase (HAD) superfamily protein	AT5G10460.1	PF13242,PF13344
Potri.019G099100.v3.0	19:12898677	-38233.4	Type 2	Haloacid dehalogenase-like hydrolase (HAD) superfamily protein	AT5G10460.1	PF13242,PF13344
Potri.015G109700.v3.0	15:12639476	-165325	Type 2		AT5G07380.2
Potri.018G100200.v3.0	18:12810338	-130339	Type 2	glycine-rich protein	AT4G30460.1
Potri.009G166100.v3.0	09:12666712	-264401	Type 2	Integral membrane protein hemolysin-III homolog	AT2G45250.1
Potri.019G099100.v3.0	19:12898752	-37443.6	Type 2	Haloacid dehalogenase-like hydrolase (HAD) superfamily protein	AT5G10460.1	PF13242,PF13344
Potri.019G099100.v3.0	19:12898963	-36695.6	Type 2	Haloacid dehalogenase-like hydrolase (HAD) superfamily protein	AT5G10460.1	PF13242,PF13344
Potri.019G099100.v3.0	19:12899908	-36695.6	Type 2	Haloacid dehalogenase-like hydrolase (HAD) superfamily protein	AT5G10460.1	PF13242,PF13344
Potri.019G099100.v3.0	19:12902550	-42461.8	Type 2	Haloacid dehalogenase-like hydrolase (HAD) superfamily protein	AT5G10460.1	PF13242,PF13344
Potri.019G099100.v3.0	19:12903675	-41649.2	Type 2	Haloacid dehalogenase-like hydrolase (HAD) superfamily protein	AT5G10460.1	PF13242,PF13344
Potri.019G099100.v3.0	19:12903693	-40906.7	Type 2	Haloacid dehalogenase-like hydrolase (HAD) superfamily protein	AT5G10460.1	PF13242,PF13344
Potri.019G099100.v3.0	19:12901200	-35186.3	Type 2	Haloacid dehalogenase-like hydrolase (HAD) superfamily protein	AT5G10460.1	PF13242,PF13344
Potri.019G099100.v3.0	19:12903721	-39775.6	Type 2	Haloacid dehalogenase-like hydrolase (HAD) superfamily protein	AT5G10460.1	PF13242,PF13344
Potri.T028700.v3.0	scaffold_30:451319	-66041.8	Type 2	NB-ARC domain-containing disease resistance protein	AT4G27220.1	PF13855,PF00931	GO:0005515,GO:0043531
Potri.005G059700.v3.0	05:4206556	-114782	Type 1	AAA-type ATPase family protein	AT5G64580.1	PF05496	GO:0009378,GO:0006310,GO:0006281
Potri.019G017900.v3.0	19:2079266	-57160.1	Type 2	RNA-binding ASCH domain protein	AT2G20410.1	PF04266
Potri.019G017900.v3.0	19:2077253	-58855.5	Type 2	RNA-binding ASCH domain protein	AT2G20410.1	PF04266
Potri.T028700.v3.0	scaffold_30:451282	-38630.2	Type 2	NB-ARC domain-containing disease resistance protein	AT4G27220.1	PF13855,PF00931	GO:0005515,GO:0043531
Potri.006G115100.v3.0	06:9004331	-264401	Type 2	starch branching enzyme 2.2	AT5G03650.1	PF00128,PF02922,PF02806	GO:0043169,GO:0005975,GO:0003824,GO:0004553
Potri.006G142200.v3.0	06:12007880	-41099.5	Type 2		AT2G06040.1
Potri.T152300.v3.0	scaffold_560:3177	-153115	Type 2	Replication factor-A protein 1-related	AT5G45400.1	PF16900
Potri.002G122900.v3.0	02:9184334	-264401	Type 2	N-terminal nucleophile aminohydrolases (Ntn hydrolases) superfamily protein	AT3G16150.1	PF01112	GO:0016787
Potri.016G067800.v3.0	16:4822873	-78015.7	Type 2	MD-2-related lipid recognition domain-containing protein / ML domain-containing protein	AT3G11780.2	PF02221
Potri.013G014900.v3.0	13:947929	-162354	Type 2	Dormancy/auxin associated family protein	AT1G56220.3	PF05564
Potri.013G075500.v3.0	13:6447959	-83266.1	Type 2		AT2G44820.2	PF15375
Potri.016G068100.v3.0	16:4851201	-72346.1	Type 1	AGAMOUS-like 80	AT5G48670.1	PF00319	GO:0046983,GO:0003677
Potri.017G120600.v3.0	17:13436176	-156379	Type 1	MATE efflux family protein	AT1G66760.1	PF01554	GO:0055085,GO:0016020,GO:0015297,GO:0015238,GO:0006855
Potri.014G161100.v3.0	14:12688283	-176317	Type 2	TATA BOX ASSOCIATED FACTOR II 59	AT1G04950.2	PF02969,PF07571	GO:0006352,GO:0005634,GO:0051090
Potri.003G039100.v3.0	03:5202792	-165687	Type 2	Protein kinase superfamily protein	AT5G56890.1	PF07714	GO:0006468,GO:0004672
Potri.003G076700.v3.0	03:10511859	-123291	Type 2
Potri.003G204600.v3.0	03:20569245	-131693	Type 2	ADP/ATP carrier 2	AT5G13490.2	PF00153
Potri.003G204600.v3.0	03:20571089	-131693	Type 2	ADP/ATP carrier 2	AT5G13490.2	PF00153
Potri.003G204600.v3.0	03:20571640	-131693	Type 2	ADP/ATP carrier 2	AT5G13490.2	PF00153
Potri.012G060100.v3.0	12:6368518	-207869	Type 2	Transmembrane Fragile-X-F-associated protein	AT1G18470.1	PF13920,PF10269
Potri.007G139000.v3.0	07:15031570	-154738	Type 2	ATP binding;protein kinases;protein serine/threonine kinases	AT2G20635.1	PF00069,PF08311	GO:0006468,GO:0005524,GO:0004672,GO:0007094
Potri.019G118000.v3.0	19:14571364	-37826.2	Type 2	HXXXD-type acyl-transferase family protein	AT1G03940.1	PF02458	GO:0016747
Potri.019G118100.v3.0	19:14571364	-37826.2	Type 2
Potri.003G200500.v3.0	03:20287275	-71659.6	Type 2	LRR and NB-ARC domains-containing disease resistance protein	AT3G14460.1	PF13191
Potri.018G045800.v3.0	18:4221386	-49463.4	Type 1	alpha/beta-Hydrolases superfamily protein	AT5G11650.1	PF12695
Potri.005G137600.v3.0	05:11374144	-65240.8	Type 2	AP2/B3-like transcriptional factor family protein	AT3G19184.1	PF02362	GO:0003677
Potri.019G118100.v3.0	19:14574622	-36475.1	Type 2
Potri.019G118000.v3.0	19:14574622	-36475.1	Type 2	HXXXD-type acyl-transferase family protein	AT1G03940.1	PF02458	GO:0016747
Potri.001G387500.v3.0	01:40351031	-247980	Type 2	NHL domain-containing protein	AT3G14860.2	PF01436	GO:0005515
Potri.006G169400.v3.0	06:17528693	-103664	Type 2	voltage dependent anion channel 4	AT5G57490.1	PF01459	GO:0055085,GO:0005741
Potri.003G204600.v3.0	03:20569981	-91994.2	Type 2	ADP/ATP carrier 2	AT5G13490.2	PF00153
Potri.003G210600.v3.0	03:20948738	-116606	Type 2	AMP-dependent synthetase and ligase family protein	AT1G20480.1	PF00550,PF01593,PF00501	GO:0055114,GO:0016491,GO:0008152,GO:0003824
Potri.016G011400.v3.0	16:597106	-141550	Type 2	Leucine-rich repeat transmembrane protein kinase	AT1G53440.1	PF00560,PF13855,PF11721,PF00069	GO:0005515,GO:0006468,GO:0005524,GO:0004672
Potri.003G013300.v3.0	03:1543161	-878285	Type 2		AT1G15780.1
Potri.015G051200.v3.0	15:6289321	-136839	Type 2	ATPase subunit 6-1	ATMG00410.1		GO:0015986,GO:0015078
Potri.015G053100.v3.0	15:6918562	-136839	Type 2	actin-related protein 4	AT1G18450.1	PF00022
Potri.015G053300.v3.0	15:7005147	-136839	Type 2	Eukaryotic aspartyl protease family protein	AT1G49050.1	PF14543	GO:0006508,GO:0004190
Potri.012G079800.v3.0	12:10603034	-80843.8	Type 2	Uncharacterised protein family (UPF0497)	AT2G36330.1	PF04535
Potri.019G064000.v3.0	19:9667457	-92157.8	Type 2		AT3G14172.1
Potri.001G148800.v3.0	01:12227250	-117710	Type 2	pleckstrin homology (PH) domain-containing protein	AT4G17140.3	PF06650,PF12624,PF06101,PF16910,PF16908
Potri.001G148800.v3.0	01:12228348	-117710	Type 2	pleckstrin homology (PH) domain-containing protein	AT4G17140.3	PF06650,PF12624,PF06101,PF16910,PF16908
Potri.001G148800.v3.0	01:12230258	-117710	Type 2	pleckstrin homology (PH) domain-containing protein	AT4G17140.3	PF06650,PF12624,PF06101,PF16910,PF16908
Potri.001G148800.v3.0	01:12231723	-117710	Type 2	pleckstrin homology (PH) domain-containing protein	AT4G17140.3	PF06650,PF12624,PF06101,PF16910,PF16908
Potri.001G148800.v3.0	01:12231894	-117710	Type 2	pleckstrin homology (PH) domain-containing protein	AT4G17140.3	PF06650,PF12624,PF06101,PF16910,PF16908
Potri.001G148800.v3.0	01:12235122	-117710	Type 2	pleckstrin homology (PH) domain-containing protein	AT4G17140.3	PF06650,PF12624,PF06101,PF16910,PF16908
Potri.001G148800.v3.0	01:12235286	-117710	Type 2	pleckstrin homology (PH) domain-containing protein	AT4G17140.3	PF06650,PF12624,PF06101,PF16910,PF16908
Potri.001G148800.v3.0	01:12235960	-117710	Type 2	pleckstrin homology (PH) domain-containing protein	AT4G17140.3	PF06650,PF12624,PF06101,PF16910,PF16908
Potri.001G148800.v3.0	01:12236439	-117710	Type 2	pleckstrin homology (PH) domain-containing protein	AT4G17140.3	PF06650,PF12624,PF06101,PF16910,PF16908
Potri.001G148800.v3.0	01:12242836	-117710	Type 2	pleckstrin homology (PH) domain-containing protein	AT4G17140.3	PF06650,PF12624,PF06101,PF16910,PF16908
Potri.001G148800.v3.0	01:12265743	-131864	Type 2	pleckstrin homology (PH) domain-containing protein	AT4G17140.3	PF06650,PF12624,PF06101,PF16910,PF16908
Potri.013G027800.v3.0	13:1842306	-43311.4	Type 2	Major facilitator superfamily protein	AT5G27360.1	PF07690	GO:0055085,GO:0016021
Potri.018G105500.v3.0	18:13235503	-75134.3	Type 2	hydroxycinnamoyl-CoA shikimate/quinate hydroxycinnamoyl transferase	AT5G48930.1	PF02458	GO:0016747
Potri.003G168000.v3.0	03:17841620	-93118.1	Type 2	glucose-6-phosphate dehydrogenase 2	AT5G13110.1	PF00479,PF02781	GO:0055114,GO:0050661,GO:0006006,GO:0004345
Potri.003G168000.v3.0	03:17841424	-84876.2	Type 2	glucose-6-phosphate dehydrogenase 2	AT5G13110.1	PF00479,PF02781	GO:0055114,GO:0050661,GO:0006006,GO:0004345
Potri.010G122100.v3.0	10:13843732	-85925.2	Type 2	Metallo-hydrolase/oxidoreductase superfamily protein	AT1G25375.1
Potri.010G122100.v3.0	10:13843870	-85925.2	Type 2	Metallo-hydrolase/oxidoreductase superfamily protein	AT1G25375.1
Potri.010G122100.v3.0	10:13843920	-85925.2	Type 2	Metallo-hydrolase/oxidoreductase superfamily protein	AT1G25375.1
Potri.010G122100.v3.0	10:13843924	-85925.2	Type 2	Metallo-hydrolase/oxidoreductase superfamily protein	AT1G25375.1
Potri.010G122100.v3.0	10:13844123	-85925.2	Type 2	Metallo-hydrolase/oxidoreductase superfamily protein	AT1G25375.1
Potri.010G122100.v3.0	10:13844144	-85925.2	Type 2	Metallo-hydrolase/oxidoreductase superfamily protein	AT1G25375.1
Potri.016G125500.v3.0	16:12862144	-25142.5	Type 2	TRICHOME BIREFRINGENCE-LIKE 34	AT2G38320.1	PF14416,PF13839
Potri.001G376700.v3.0	01:39249755	-57375.3	Type 2	Plant protein of unknown function (DUF828)	AT1G73140.1	PF14416,PF13839
Potri.001G376700.v3.0	01:39250898	-57375.3	Type 2	Plant protein of unknown function (DUF828)	AT1G73140.1	PF14416,PF13839
Potri.015G068600.v3.0	15:9328937	-17750.5	Type 2	ARM repeat superfamily protein	AT5G62600.1	PF08389
Potri.016G125500.v3.0	16:12862183	-25884.6	Type 2	TRICHOME BIREFRINGENCE-LIKE 34	AT2G38320.1	PF14416,PF13839
Potri.016G125500.v3.0	16:12862189	-25908.6	Type 2	TRICHOME BIREFRINGENCE-LIKE 34	AT2G38320.1	PF14416,PF13839
Potri.003G215800.v3.0	03:21286070	-133597	Type 2	chromomethylase 3	AT1G69770.1	PF01426,PF00145	GO:0003682
Potri.015G068600.v3.0	15:9328291	16519.1	Type 2	ARM repeat superfamily protein	AT5G62600.1	PF08389
Potri.015G068600.v3.0	15:9325482	16377.6	Type 2	ARM repeat superfamily protein	AT5G62600.1	PF08389
Potri.T028700.v3.0	scaffold_30:452875	-43400	Type 2	NB-ARC domain-containing disease resistance protein	AT4G27220.1	PF13855,PF00931	GO:0005515,GO:0043531
Potri.T028700.v3.0	scaffold_30:452876	-43391	Type 2	NB-ARC domain-containing disease resistance protein	AT4G27220.1	PF13855,PF00931	GO:0005515,GO:0043531
Potri.016G125500.v3.0	16:12862179	-25302.4	Type 2	TRICHOME BIREFRINGENCE-LIKE 34	AT2G38320.1	PF14416,PF13839
Potri.016G125500.v3.0	16:12862180	-25302.4	Type 2	TRICHOME BIREFRINGENCE-LIKE 34	AT2G38320.1	PF14416,PF13839
Potri.015G068600.v3.0	15:9336063	-17499.9	Type 2	ARM repeat superfamily protein	AT5G62600.1	PF08389
Potri.T028700.v3.0	scaffold_30:452852	-43066.7	Type 2	NB-ARC domain-containing disease resistance protein	AT4G27220.1	PF13855,PF00931	GO:0005515,GO:0043531
Potri.015G068600.v3.0	15:9326576	16335.4	Type 2	ARM repeat superfamily protein	AT5G62600.1	PF08389
Potri.015G068600.v3.0	15:9329193	16344.9	Type 2	ARM repeat superfamily protein	AT5G62600.1	PF08389
Potri.015G068600.v3.0	15:9336975	16105.6	Type 2	ARM repeat superfamily protein	AT5G62600.1	PF08389
Potri.010G122100.v3.0	10:13843646	-84517.4	Type 2	Metallo-hydrolase/oxidoreductase superfamily protein	AT1G25375.1
Potri.010G122100.v3.0	10:13843937	-84517.4	Type 2	Metallo-hydrolase/oxidoreductase superfamily protein	AT1G25375.1
Potri.010G122100.v3.0	10:13846703	-84517.4	Type 2	Metallo-hydrolase/oxidoreductase superfamily protein	AT1G25375.1
Potri.015G068600.v3.0	15:9321901	16209.4	Type 2	ARM repeat superfamily protein	AT5G62600.1	PF08389
Potri.015G068600.v3.0	15:9322534	16243.3	Type 2	ARM repeat superfamily protein	AT5G62600.1	PF08389
Potri.015G068600.v3.0	15:9326340	16202.3	Type 2	ARM repeat superfamily protein	AT5G62600.1	PF08389
Potri.015G068600.v3.0	15:9333227	16131.3	Type 2	ARM repeat superfamily protein	AT5G62600.1	PF08389
Potri.015G068600.v3.0	15:9320288	16112.8	Type 2	ARM repeat superfamily protein	AT5G62600.1	PF08389
Potri.015G068600.v3.0	15:9323843	16132.5	Type 2	ARM repeat superfamily protein	AT5G62600.1	PF08389
Potri.T028700.v3.0	scaffold_30:451115	-44781.8	Type 2	NB-ARC domain-containing disease resistance protein	AT4G27220.1	PF13855,PF00931	GO:0005515,GO:0043531
Potri.015G068600.v3.0	15:9332496	15992.8	Type 2	ARM repeat superfamily protein	AT5G62600.1	PF08389
Potri.015G068600.v3.0	15:9335126	16093.5	Type 2	ARM repeat superfamily protein	AT5G62600.1	PF08389
Potri.016G125500.v3.0	16:12861930	-23239.1	Type 2	TRICHOME BIREFRINGENCE-LIKE 34	AT2G38320.1	PF14416,PF13839
Potri.018G105500.v3.0	18:13235272	-68055.4	Type 2	hydroxycinnamoyl-CoA shikimate/quinate hydroxycinnamoyl transferase	AT5G48930.1	PF02458	GO:0016747
Potri.015G068600.v3.0	15:9326123	15954	Type 2	ARM repeat superfamily protein	AT5G62600.1	PF08389
Potri.015G068600.v3.0	15:9330318	15950.8	Type 2	ARM repeat superfamily protein	AT5G62600.1	PF08389
Potri.015G068600.v3.0	15:9332703	15971.4	Type 2	ARM repeat superfamily protein	AT5G62600.1	PF08389
Potri.015G068600.v3.0	15:9334829	15949.5	Type 2	ARM repeat superfamily protein	AT5G62600.1	PF08389
Potri.015G068600.v3.0	15:9336147	-17109.7	Type 2	ARM repeat superfamily protein	AT5G62600.1	PF08389
Potri.015G068600.v3.0	15:9326484	15977.4	Type 2	ARM repeat superfamily protein	AT5G62600.1	PF08389
Potri.015G068600.v3.0	15:9329891	15980.9	Type 2	ARM repeat superfamily protein	AT5G62600.1	PF08389
Potri.015G068600.v3.0	15:9321822	15779.6	Type 2	ARM repeat superfamily protein	AT5G62600.1	PF08389
Potri.015G068600.v3.0	15:9325303	15906.1	Type 2	ARM repeat superfamily protein	AT5G62600.1	PF08389
Potri.015G068600.v3.0	15:9330625	15827.4	Type 2	ARM repeat superfamily protein	AT5G62600.1	PF08389
Potri.015G068600.v3.0	15:9331801	15787.9	Type 2	ARM repeat superfamily protein	AT5G62600.1	PF08389
Potri.015G068600.v3.0	15:9335868	15822.7	Type 2	ARM repeat superfamily protein	AT5G62600.1	PF08389
Potri.015G068600.v3.0	15:9336467	-14876.4	Type 2	ARM repeat superfamily protein	AT5G62600.1	PF08389
Potri.017G070500.v3.0	17:8069195	-126998	Type 2	5\'-3\' exonuclease family protein	AT3G28030.1	PF00867,PF00752	GO:0004518,GO:0006281,GO:0006289,GO:0005634,GO:0004519,GO:0003697
Potri.017G070500.v3.0	17:8073337	-126998	Type 2	5\'-3\' exonuclease family protein	AT3G28030.1	PF00867,PF00752	GO:0004518,GO:0006281,GO:0006289,GO:0005634,GO:0004519,GO:0003697
Potri.015G068600.v3.0	15:9331017	15849.5	Type 2	ARM repeat superfamily protein	AT5G62600.1	PF08389
Potri.015G068600.v3.0	15:9329401	15863.4	Type 2	ARM repeat superfamily protein	AT5G62600.1	PF08389
Potri.015G068600.v3.0	15:9330658	15699.6	Type 2	ARM repeat superfamily protein	AT5G62600.1	PF08389
Potri.003G168000.v3.0	03:17840308	-81215.7	Type 2	glucose-6-phosphate dehydrogenase 2	AT5G13110.1	PF00479,PF02781	GO:0055114,GO:0050661,GO:0006006,GO:0004345
Potri.015G068600.v3.0	15:9333571	-16874.5	Type 2	ARM repeat superfamily protein	AT5G62600.1	PF08389
Potri.015G068600.v3.0	15:9334758	15601.7	Type 2	ARM repeat superfamily protein	AT5G62600.1	PF08389
Potri.015G068600.v3.0	15:9332547	15425.1	Type 2	ARM repeat superfamily protein	AT5G62600.1	PF08389
Potri.005G126000.v3.0	05:9857339	-160568	Type 2	G-box binding factor 1	AT4G36730.1	PF00170,PF07777	GO:0043565,GO:0006355,GO:0003700
Potri.005G126100.v3.0	05:9876185	-160568	Type 2	homeobox protein 21	AT2G18550.1	PF00046	GO:0003677
Potri.T006200.v3.0	scaffold_22:37421	-131604	Type 2	ribulose-bisphosphate carboxylases	ATCG00490.1	PF00016	GO:0000287
Potri.015G024800.v3.0	15:1943055	-44721	Type 2	disease resistance family protein / LRR family protein	AT2G34930.1	PF08263,PF00560,PF13855	GO:0005515
Potri.018G034900.v3.0	18:2821306	16589.2	Type 2	Enhancer of polycomb-like transcription factor protein	AT4G32620.1	PF10513
Potri.018G034900.v3.0	18:2827166	16429.9	Type 2	Enhancer of polycomb-like transcription factor protein	AT4G32620.1	PF10513
Potri.015G068600.v3.0	15:9333686	-16333.8	Type 2	ARM repeat superfamily protein	AT5G62600.1	PF08389
Potri.012G080100.v3.0	12:10649674	-93320.3	Type 2	Tetratricopeptide repeat (TPR)-like superfamily protein	AT1G27500.1	PF13181,PF00515,PF13424	GO:0005515
Potri.015G068600.v3.0	15:9322285	15309.9	Type 2	ARM repeat superfamily protein	AT5G62600.1	PF08389
Potri.015G068600.v3.0	15:9325549	15237.9	Type 2	ARM repeat superfamily protein	AT5G62600.1	PF08389
Potri.015G068600.v3.0	15:9334626	15440.3	Type 2	ARM repeat superfamily protein	AT5G62600.1	PF08389
Potri.017G070500.v3.0	17:8066758	-117233	Type 2	5\'-3\' exonuclease family protein	AT3G28030.1	PF00867,PF00752	GO:0004518,GO:0006281,GO:0006289,GO:0005634,GO:0004519,GO:0003697
Potri.012G132600.v3.0	12:14933182	-25924.5	Type 2	AGAMOUS-like 6	AT2G45650.1	PF00319,PF01486	GO:0046983,GO:0003677,GO:0006355,GO:0005634,GO:0003700
Potri.018G104800.v3.0	18:13199711	-93117.7	Type 2	hydroxycinnamoyl-CoA shikimate/quinate hydroxycinnamoyl transferase	AT5G48930.1	PF02458	GO:0016747
Potri.016G125500.v3.0	16:12861860	-23044	Type 2	TRICHOME BIREFRINGENCE-LIKE 34	AT2G38320.1	PF14416,PF13839
Potri.018G105500.v3.0	18:13234933	-37923.8	Type 2	hydroxycinnamoyl-CoA shikimate/quinate hydroxycinnamoyl transferase	AT5G48930.1	PF02458	GO:0016747
Potri.015G039700.v3.0	15:3631646	-173869	Type 2	RAB GTPase homolog A6A	AT1G73640.1	PF00025	GO:0005525
Potri.015G068600.v3.0	15:9326676	15094.9	Type 2	ARM repeat superfamily protein	AT5G62600.1	PF08389
Potri.015G068600.v3.0	15:9333951	14960.3	Type 2	ARM repeat superfamily protein	AT5G62600.1	PF08389
Potri.015G068600.v3.0	15:9333778	-16085	Type 2	ARM repeat superfamily protein	AT5G62600.1	PF08389
Potri.015G068600.v3.0	15:9329897	15052.2	Type 2	ARM repeat superfamily protein	AT5G62600.1	PF08389
Potri.008G142400.v3.0	08:9516024	28048.2	Type 1	indeterminate(ID)-domain 5	AT2G02070.1	PF12171
Potri.015G068600.v3.0	15:9328249	14914	Type 2	ARM repeat superfamily protein	AT5G62600.1	PF08389
Potri.001G203100.v3.0	01:19976159	-17411.6	Type 2	Protein kinase superfamily protein	AT3G15890.1	PF00069	GO:0006468,GO:0005524,GO:0004672
Potri.T028700.v3.0	scaffold_30:452301	-41108.3	Type 2	NB-ARC domain-containing disease resistance protein	AT4G27220.1	PF13855,PF00931	GO:0005515,GO:0043531
Potri.018G034900.v3.0	18:2822271	16112.9	Type 2	Enhancer of polycomb-like transcription factor protein	AT4G32620.1	PF10513
Potri.015G068600.v3.0	15:9320949	-15872.5	Type 2	ARM repeat superfamily protein	AT5G62600.1	PF08389
Potri.015G068600.v3.0	15:9330460	-15786.3	Type 2	ARM repeat superfamily protein	AT5G62600.1	PF08389
Potri.015G068600.v3.0	15:9327933	14794.2	Type 2	ARM repeat superfamily protein	AT5G62600.1	PF08389
Potri.019G023300.v3.0	19:2695782	-48580.1	Type 2	NB-ARC domain-containing disease resistance protein	AT4G27220.1	PF13855,PF00931	GO:0005515,GO:0043531
Potri.T028700.v3.0	scaffold_30:452355	-40166.8	Type 2	NB-ARC domain-containing disease resistance protein	AT4G27220.1	PF13855,PF00931	GO:0005515,GO:0043531
Potri.013G099700.v3.0	13:10961326	-31537.2	Type 2	shoot gravitropism 2 (SGR2)	AT1G31480.1	PF02862	GO:0046872
Potri.011G085600.v3.0	11:9608618	-19245.2	Type 1	Mitochondrial transcription termination factor family protein	AT5G55580.1
Potri.001G126700.v3.0	01:10285923	-43459.7	Type 2	biotin F	AT5G04620.2	PF00155	GO:0030170,GO:0009058
Potri.001G126700.v3.0	01:10287200	-43459.7	Type 2	biotin F	AT5G04620.2	PF00155	GO:0030170,GO:0009058
Potri.001G357800.v3.0	01:36717299	-37937.9	Type 2	cleavage and polyadenylation specificity factor 30	AT1G30460.1	PF04146
Potri.012G058400.v3.0	12:6083159	-43950.1	Type 2	ATP binding microtubule motor family protein	AT1G18550.1	PF00225	GO:0008017,GO:0007018,GO:0005524,GO:0003777,GO:0005871
Potri.012G066800.v3.0	12:8728209	-71432.2	Type 2
Potri.011G148800.v3.0	11:16751171	-17681.6	Type 2	Nucleoporin autopeptidase	AT1G10390.2	PF04096	GO:0006810,GO:0005643
Potri.011G148800.v3.0	11:16754301	-17681.6	Type 2	Nucleoporin autopeptidase	AT1G10390.2	PF04096	GO:0006810,GO:0005643
Potri.001G444200.v3.0	01:47624270	-8244.05	Type 2	LRR and NB-ARC domains-containing disease resistance protein	AT1G61310.1
Potri.007G128300.v3.0	07:14426648	-45601.4	Type 2	protein kinase family protein	AT3G59410.1	PF12745,PF05773,PF13393,PF07714	GO:0005515,GO:0006468,GO:0004672
Potri.011G086500.v3.0	11:10022837	-16386.9	Type 2	fimbrin-like protein 2	AT5G35700.1	PF00307	GO:0005515
Potri.011G051700.v3.0	11:4434289	-23006.7	Type 2	Tetratricopeptide repeat (TPR)-like superfamily protein	AT2G20710.1	PF01535
Potri.004G032500.v3.0	04:2359755	-71811.9	Type 1	Major facilitator superfamily protein	AT4G05120.1	PF01733	GO:0016021,GO:0006810,GO:0005337
Potri.016G137200.v3.0	16:14002553	-64246.1	Type 2	Transmembrane proteins 14C	AT2G38550.1	PF03647	GO:0016020
Potri.011G092600.v3.0	11:11232934	-435402	Type 1	ATPase, V0 complex, subunit E	AT5G55290.2	PF05493	GO:0033179,GO:0015991,GO:0015078
Potri.011G092600.v3.0	11:11232935	-435402	Type 1	ATPase, V0 complex, subunit E	AT5G55290.2	PF05493	GO:0033179,GO:0015991,GO:0015078
Potri.011G091200.v3.0	11:11053870	-445978	Type 2	multidrug resistance-associated protein 1	AT1G30400.2
Potri.019G029400.v3.0	19:3294859	-512642	Type 1		AT3G04160.1	PF05253
Potri.013G104100.v3.0	13:11775542	-10484.7	Type 2	F-box family protein	AT5G10340.1	PF00646	GO:0005515
Potri.013G104100.v3.0	13:11775919	-11015.3	Type 2	F-box family protein	AT5G10340.1	PF00646	GO:0005515
Potri.013G104100.v3.0	13:11778882	-10683.2	Type 2	F-box family protein	AT5G10340.1	PF00646	GO:0005515
Potri.013G104100.v3.0	13:11777854	-11882.2	Type 2	F-box family protein	AT5G10340.1	PF00646	GO:0005515
Potri.005G168500.v3.0	05:17893011	-30736.9	Type 2	Glycosyl hydrolase family protein	AT1G78060.1	PF14310,PF00933,PF01915	GO:0005975,GO:0004553
Potri.005G168500.v3.0	05:17893012	-30736.9	Type 2	Glycosyl hydrolase family protein	AT1G78060.1	PF14310,PF00933,PF01915	GO:0005975,GO:0004553
Potri.013G104200.v3.0	13:11782483	-8239.64	Type 2	D-isomer specific 2-hydroxyacid dehydrogenase family protein	AT1G72190.1	PF00389,PF02826	GO:0055114,GO:0051287,GO:0016616,GO:0008152
Potri.013G104100.v3.0	13:11777072	9935.54	Type 2	F-box family protein	AT5G10340.1	PF00646	GO:0005515
Potri.013G062600.v3.0	13:4755676	-12200.4	Type 2	HSP20-like chaperones superfamily protein	AT3G03773.1	PF04969
Potri.005G168400.v3.0	05:17888728	-19032.7	Type 2	Glycosyl hydrolase family protein	AT1G78060.1	PF14310,PF00933,PF01915	GO:0005975,GO:0004553
Potri.005G168500.v3.0	05:17897614	-26473.9	Type 2	Glycosyl hydrolase family protein	AT1G78060.1	PF14310,PF00933,PF01915	GO:0005975,GO:0004553
Potri.013G104100.v3.0	13:11777568	10083.6	Type 2	F-box family protein	AT5G10340.1	PF00646	GO:0005515
Potri.013G104100.v3.0	13:11777719	9936.28	Type 2	F-box family protein	AT5G10340.1	PF00646	GO:0005515
Potri.013G020200.v3.0	13:1328300	-20469.1	Type 2	CW-type Zinc Finger	AT4G15730.1	PF07496	GO:0008270
Potri.005G011600.v3.0	05:846802	-13398.4	Type 2	receptor like protein 15	AT1G74190.1	PF00560,PF13855	GO:0005515
Potri.010G036100.v3.0	10:6240188	-6646.72	Type 2	Peroxidase superfamily protein	AT1G24110.1	PF00141	GO:0055114,GO:0020037,GO:0006979,GO:0004601
Potri.010G036100.v3.0	10:6240310	-6795.77	Type 2	Peroxidase superfamily protein	AT1G24110.1	PF00141	GO:0055114,GO:0020037,GO:0006979,GO:0004601
Potri.013G104200.v3.0	13:11782212	-7209.27	Type 2	D-isomer specific 2-hydroxyacid dehydrogenase family protein	AT1G72190.1	PF00389,PF02826	GO:0055114,GO:0051287,GO:0016616,GO:0008152
Potri.013G102300.v3.0	13:11567504	-52135.5	Type 2		AT4G09970.1	PF01476
Potri.013G104200.v3.0	13:11784879	-7631.99	Type 2	D-isomer specific 2-hydroxyacid dehydrogenase family protein	AT1G72190.1	PF00389,PF02826	GO:0055114,GO:0051287,GO:0016616,GO:0008152
Potri.008G010700.v3.0	08:592262	-7833.38	Type 2	Pectin lyase-like superfamily protein	AT3G59850.1	PF12708
Potri.013G104100.v3.0	13:11776130	-6400.61	Type 2	F-box family protein	AT5G10340.1	PF00646	GO:0005515
Potri.013G104100.v3.0	13:11776132	-6400.61	Type 2	F-box family protein	AT5G10340.1	PF00646	GO:0005515
Potri.019G064000.v3.0	19:9671760	-90981.9	Type 2		AT3G14172.1
Potri.001G398900.v3.0	01:41985262	-63509.3	Type 2	embryo defective 2737	AT5G53860.2
Potri.001G270300.v3.0	01:27753436	-17037	Type 2	cytochrome P450, family 87, subfamily A, polypeptide 2	AT1G12740.1	PF00067	GO:0055114,GO:0020037,GO:0016705,GO:0005506
Potri.017G052300.v3.0	17:4493615	11378.6	Type 2	UDP-glucosyl transferase 85A2	AT1G22360.1	PF00201	GO:0016758,GO:0008152
Potri.017G052300.v3.0	17:4493244	8518.31	Type 2	UDP-glucosyl transferase 85A2	AT1G22360.1	PF00201	GO:0016758,GO:0008152
Potri.017G052300.v3.0	17:4493467	8393.74	Type 2	UDP-glucosyl transferase 85A2	AT1G22360.1	PF00201	GO:0016758,GO:0008152
Potri.017G052300.v3.0	17:4494134	8289.41	Type 2	UDP-glucosyl transferase 85A2	AT1G22360.1	PF00201	GO:0016758,GO:0008152
Potri.017G052300.v3.0	17:4493015	7812.98	Type 2	UDP-glucosyl transferase 85A2	AT1G22360.1	PF00201	GO:0016758,GO:0008152
Potri.017G052300.v3.0	17:4493140	7675.45	Type 2	UDP-glucosyl transferase 85A2	AT1G22360.1	PF00201	GO:0016758,GO:0008152
Potri.017G052400.v3.0	17:4513516	7685.74	Type 2	UDP-glucosyl transferase 85A2	AT1G22360.1	PF00201	GO:0016758,GO:0008152
Potri.017G052400.v3.0	17:4513274	7360.54	Type 2	UDP-glucosyl transferase 85A2	AT1G22360.1	PF00201	GO:0016758,GO:0008152
Potri.017G052400.v3.0	17:4513468	7171.21	Type 2	UDP-glucosyl transferase 85A2	AT1G22360.1	PF00201	GO:0016758,GO:0008152
Potri.017G052400.v3.0	17:4513872	7134.34	Type 2	UDP-glucosyl transferase 85A2	AT1G22360.1	PF00201	GO:0016758,GO:0008152
Potri.017G052200.v3.0	17:4471960	3778.2	Type 2	UDP-glucosyl transferase 85A2	AT1G22360.1		GO:0016758,GO:0008152
Potri.017G052400.v3.0	17:4513672	5750.11	Type 2	UDP-glucosyl transferase 85A2	AT1G22360.1	PF00201	GO:0016758,GO:0008152
Potri.017G052200.v3.0	17:4472104	3624.38	Type 2	UDP-glucosyl transferase 85A2	AT1G22360.1		GO:0016758,GO:0008152
Potri.017G052200.v3.0	17:4471740	-3169.1	Type 2	UDP-glucosyl transferase 85A2	AT1G22360.1		GO:0016758,GO:0008152
Potri.017G052100.v3.0	17:4435662	4628.44	Type 2	UDP-glucosyl transferase 85A2	AT1G22360.1	PF00201	GO:0016758,GO:0008152
Potri.017G054700.v3.0	17:4845748	-7625.79	Type 2	Pectin lyase-like superfamily protein	AT3G24130.1	PF01095	GO:0042545,GO:0030599,GO:0005618
Potri.017G052400.v3.0	17:4514488	5815.46	Type 2	UDP-glucosyl transferase 85A2	AT1G22360.1	PF00201	GO:0016758,GO:0008152
Potri.017G036700.v3.0	17:3079937	-7940.71	Type 2	Raffinose synthase family protein	AT5G40390.1	PF05691
Potri.017G039100.v3.0	17:3179413	2899.59	Type 2	ATPases;nucleotide binding;ATP binding;nucleoside-triphosphatases;transcription factor binding	AT1G67120.1	PF07726,PF07728	GO:0016887,GO:0005524
Potri.017G032200.v3.0	17:2796588	-4232.36	Type 2	inositol transporter 1	AT2G43330.1	PF00083	GO:0055085,GO:0022857,GO:0016021
Potri.017G039100.v3.0	17:3184909	2861.94	Type 2	ATPases;nucleotide binding;ATP binding;nucleoside-triphosphatases;transcription factor binding	AT1G67120.1	PF07726,PF07728	GO:0016887,GO:0005524
Potri.017G086600.v3.0	17:10430610	4787.25	Type 2	SPX domain gene 4	AT5G15330.1	PF03105
Potri.017G052300.v3.0	17:4492823	-4257.28	Type 2	UDP-glucosyl transferase 85A2	AT1G22360.1	PF00201	GO:0016758,GO:0008152
Potri.017G039100.v3.0	17:3178743	2808.36	Type 2	ATPases;nucleotide binding;ATP binding;nucleoside-triphosphatases;transcription factor binding	AT1G67120.1	PF07726,PF07728	GO:0016887,GO:0005524
Potri.008G010700.v3.0	08:592157	-482208	Type 2	Pectin lyase-like superfamily protein	AT3G59850.1	PF12708
Potri.018G105300.v3.0	18:13216894	-185452	Type 1		AT5G57910.1
Potri.018G105500.v3.0	18:13235575	-160980	Type 2	hydroxycinnamoyl-CoA shikimate/quinate hydroxycinnamoyl transferase	AT5G48930.1	PF02458	GO:0016747
Potri.010G020900.v3.0	10:2959947	-370216	Type 2	Homeodomain-like superfamily protein	AT4G39160.2	PF15963
Potri.018G056100.v3.0	18:5853294	-260692	Type 2	Protein of unknown function (DUF1000)	AT2G25950.1	PF06201
Potri.018G105500.v3.0	18:13234933	-163041	Type 2	hydroxycinnamoyl-CoA shikimate/quinate hydroxycinnamoyl transferase	AT5G48930.1	PF02458	GO:0016747
Potri.018G105500.v3.0	18:13236773	-190751	Type 2	hydroxycinnamoyl-CoA shikimate/quinate hydroxycinnamoyl transferase	AT5G48930.1	PF02458	GO:0016747
Potri.018G105500.v3.0	18:13234128	-151084	Type 2	hydroxycinnamoyl-CoA shikimate/quinate hydroxycinnamoyl transferase	AT5G48930.1	PF02458	GO:0016747
Potri.018G105500.v3.0	18:13235492	-147658	Type 2	hydroxycinnamoyl-CoA shikimate/quinate hydroxycinnamoyl transferase	AT5G48930.1	PF02458	GO:0016747
Potri.010G090200.v3.0	10:11395580	-605159	Type 1	long-chain acyl-CoA synthetase 6	AT3G05970.1	PF00501	GO:0008152,GO:0003824
Potri.018G056100.v3.0	18:5852413	-246750	Type 2	Protein of unknown function (DUF1000)	AT2G25950.1	PF06201
Potri.018G105500.v3.0	18:13235809	-147085	Type 2	hydroxycinnamoyl-CoA shikimate/quinate hydroxycinnamoyl transferase	AT5G48930.1	PF02458	GO:0016747
Potri.018G118200.v3.0	18:14254737	-251332	Type 2		AT5G35080.1	PF07915
Potri.010G090200.v3.0	10:11399117	-423523	Type 1	long-chain acyl-CoA synthetase 6	AT3G05970.1	PF00501	GO:0008152,GO:0003824
Potri.018G090300.v3.0	18:11907058	-603943	Type 1	H(+)-ATPase 1	AT2G18960.1	PF00690,PF00702,PF00122	GO:0046872,GO:0000166
Potri.018G090300.v3.0	18:11912486	-603943	Type 1	H(+)-ATPase 1	AT2G18960.1	PF00690,PF00702,PF00122	GO:0046872,GO:0000166
Potri.018G016000.v3.0	18:1266023	-196634	Type 2	phloem protein 2-B2	AT2G02250.1	PF14299
Potri.018G113400.v3.0	18:13892097	-64172.8	Type 2	adenylate kinase family protein	AT5G35170.1	PF09353,PF00406	GO:0019205,GO:0006139,GO:0005524
Potri.018G105200.v3.0	18:13211590	-163944	Type 1
Potri.018G056100.v3.0	18:5852244	-242507	Type 2	Protein of unknown function (DUF1000)	AT2G25950.1	PF06201
Potri.018G056100.v3.0	18:5852301	-228773	Type 2	Protein of unknown function (DUF1000)	AT2G25950.1	PF06201
Potri.018G056100.v3.0	18:5852828	-228773	Type 2	Protein of unknown function (DUF1000)	AT2G25950.1	PF06201
Potri.018G056100.v3.0	18:5853232	-228773	Type 2	Protein of unknown function (DUF1000)	AT2G25950.1	PF06201
Potri.018G056100.v3.0	18:5853648	-228773	Type 2	Protein of unknown function (DUF1000)	AT2G25950.1	PF06201
Potri.010G013200.v3.0	10:1671717	-718874	Type 1	Heat shock protein DnaJ, N-terminal with domain of unknown function (DUF1977)	AT5G49060.1	PF09320,PF00226
Potri.010G013200.v3.0	10:1673437	-718874	Type 1	Heat shock protein DnaJ, N-terminal with domain of unknown function (DUF1977)	AT5G49060.1	PF09320,PF00226
Potri.010G013300.v3.0	10:1680470	-718874	Type 1	binding	AT4G15890.1	PF12717	GO:0007076
Potri.010G013300.v3.0	10:1683559	-718874	Type 1	binding	AT4G15890.1	PF12717	GO:0007076
Potri.006G001200.v3.0	06:115453	-515730	Type 2	Tetratricopeptide repeat (TPR)-like superfamily protein	AT3G24000.1	PF14432,PF01535,PF13041
Potri.018G067900.v3.0	18:8639982	-718049	Type 2	recA DNA recombination family protein	AT2G19490.1	PF00154	GO:0009432,GO:0006281,GO:0005524,GO:0003697
Potri.018G105600.v3.0	18:13249087	-131089	Type 2	Uncharacterised BCR, YbaB family COG0718	AT2G24020.1	PF02575
Potri.010G182600.v3.0	10:18031593	-250969	Type 2	UDP-Glycosyltransferase superfamily protein	AT5G49690.1	PF00201	GO:0016758,GO:0008152
Potri.018G068100.v3.0	18:8689235	-614650	Type 1	Protein kinase superfamily protein	AT5G56890.1	PF07714	GO:0006468,GO:0004672
Potri.016G104900.v3.0	16:10442374	-260319	Type 2	Protein kinase superfamily protein	AT2G37840.1	PF00069	GO:0006468,GO:0005524,GO:0004672
Potri.011G054000.v3.0	11:4696358	-260319	Type 2	AP2/B3-like transcriptional factor family protein	AT1G28300.1	PF02362	GO:0003677
Potri.011G106400.v3.0	11:12963785	-260319	Type 2	Leucine-rich repeat transmembrane protein kinase	AT1G53440.1	PF13855,PF11721,PF07714	GO:0005515,GO:0006468,GO:0004672
Potri.011G115100.v3.0	11:13969619	-63597.2	Type 2	Tyrosine transaminase family protein	AT5G53970.1	PF01212	GO:0016829,GO:0006520
Potri.011G151000.v3.0	11:16942828	-260269	Type 2	2-oxoglutarate (2OG) and Fe(II)-dependent oxygenase superfamily protein	AT4G10500.1	PF03171,PF14226	GO:0055114,GO:0016491
Potri.011G151000.v3.0	11:16943454	-260269	Type 2	2-oxoglutarate (2OG) and Fe(II)-dependent oxygenase superfamily protein	AT4G10500.1	PF03171,PF14226	GO:0055114,GO:0016491
Potri.011G151000.v3.0	11:16943721	-260520	Type 2	2-oxoglutarate (2OG) and Fe(II)-dependent oxygenase superfamily protein	AT4G10500.1	PF03171,PF14226	GO:0055114,GO:0016491
Potri.011G151000.v3.0	11:16943867	-260269	Type 2	2-oxoglutarate (2OG) and Fe(II)-dependent oxygenase superfamily protein	AT4G10500.1	PF03171,PF14226	GO:0055114,GO:0016491
Potri.011G151000.v3.0	11:16944124	-260203	Type 2	2-oxoglutarate (2OG) and Fe(II)-dependent oxygenase superfamily protein	AT4G10500.1	PF03171,PF14226	GO:0055114,GO:0016491
Potri.011G151000.v3.0	11:16944196	-260269	Type 2	2-oxoglutarate (2OG) and Fe(II)-dependent oxygenase superfamily protein	AT4G10500.1	PF03171,PF14226	GO:0055114,GO:0016491
Potri.011G151000.v3.0	11:16944208	-260269	Type 2	2-oxoglutarate (2OG) and Fe(II)-dependent oxygenase superfamily protein	AT4G10500.1	PF03171,PF14226	GO:0055114,GO:0016491
Potri.011G151000.v3.0	11:16944249	-260269	Type 2	2-oxoglutarate (2OG) and Fe(II)-dependent oxygenase superfamily protein	AT4G10500.1	PF03171,PF14226	GO:0055114,GO:0016491
Potri.011G151000.v3.0	11:16944266	-260269	Type 2	2-oxoglutarate (2OG) and Fe(II)-dependent oxygenase superfamily protein	AT4G10500.1	PF03171,PF14226	GO:0055114,GO:0016491
Potri.011G151000.v3.0	11:16944614	-260520	Type 2	2-oxoglutarate (2OG) and Fe(II)-dependent oxygenase superfamily protein	AT4G10500.1	PF03171,PF14226	GO:0055114,GO:0016491
Potri.011G151000.v3.0	11:16944860	-260269	Type 2	2-oxoglutarate (2OG) and Fe(II)-dependent oxygenase superfamily protein	AT4G10500.1	PF03171,PF14226	GO:0055114,GO:0016491
Potri.011G151000.v3.0	11:16946065	-260333	Type 2	2-oxoglutarate (2OG) and Fe(II)-dependent oxygenase superfamily protein	AT4G10500.1	PF03171,PF14226	GO:0055114,GO:0016491
Potri.011G151000.v3.0	11:16947258	-260319	Type 2	2-oxoglutarate (2OG) and Fe(II)-dependent oxygenase superfamily protein	AT4G10500.1	PF03171,PF14226	GO:0055114,GO:0016491
Potri.006G089100.v3.0	06:6778096	-202594	Type 2	purple acid phosphatase 26	AT5G34850.1
Potri.006G089300.v3.0	06:6778096	-202594	Type 2			PF00075	GO:0004523,GO:0003676
Potri.T085700.v3.0	scaffold_99:86412	-72610.2	Type 2	receptor like protein 54	AT5G40170.1	PF00560,PF13855	GO:0005515
Potri.012G057700.v3.0	12:5992046	-260319	Type 1	Protein of unknown function (DUF3353)	AT5G23040.1	PF11833
Potri.012G084200.v3.0	12:11160442	-260319	Type 2	armadillo repeat only 4	AT3G26600.1
Potri.012G100800.v3.0	12:12598646	-130224	Type 2	SUMO-activating enzyme 1A	AT4G24940.1	PF00899	GO:0008641
Potri.012G144300.v3.0	12:15668394	-260319	Type 2	Bacterial sec-independent translocation protein mttA/Hcf106	AT5G52440.1	PF02416	GO:0015031,GO:0008565
Potri.013G012900.v3.0	13:843051	-130159	Type 2
Potri.013G062700.v3.0	13:4763062	-260319	Type 2	Plant protein of unknown function (DUF639)	AT2G21720.1	PF04842
Potri.009G025300.v3.0	09:3658970	-260319	Type 2	myosin-like protein XIF	AT2G31900.1	PF02736,PF00612,PF01843,PF00063	GO:0016459,GO:0005524,GO:0003774,GO:0005515
Potri.009G026200.v3.0	09:3724729	-260319	Type 2	RNA binding (RRM/RBD/RNP motifs) family protein	AT3G45630.1	PF00076,PF14570	GO:0003676
Potri.005G085500.v3.0	05:6357472	-260319	Type 2	copper ion binding;cobalt ion binding;zinc ion binding	AT2G21870.2	PF15704
Potri.005G168600.v3.0	05:17918596	-260319	Type 2	Transducin/WD40 repeat-like superfamily protein	AT1G78070.1	PF00400	GO:0005515
Potri.005G168600.v3.0	05:17919653	-260319	Type 2	Transducin/WD40 repeat-like superfamily protein	AT1G78070.1	PF00400	GO:0005515
Potri.005G187800.v3.0	05:20526706	-260319	Type 2	Pentatricopeptide repeat (PPR) superfamily protein	AT3G09040.1	PF01535,PF13041
Potri.005G245300.v3.0	05:24969294	-260319	Type 2	2-oxoglutarate (2OG) and Fe(II)-dependent oxygenase superfamily protein	AT1G20270.1	PF03171	GO:0055114,GO:0016491
Potri.006G065000.v3.0	06:4771445	-260319	Type 2	MAK10 homologue	AT2G11000.1	PF04112
Potri.006G089100.v3.0	06:6776364	-260042	Type 2	purple acid phosphatase 26	AT5G34850.1
Potri.015G130600.v3.0	15:14167829	-260319	Type 2	SPFH/Band 7/PHB domain-containing membrane-associated protein family	AT5G51570.1	PF01145	GO:0016020
Potri.001G268200.v3.0	01:27626785	-260319	Type 2	zinc finger (CCCH-type/C3HC4-type RING finger) family protein	AT3G08505.1	PF13639,PF00642	GO:0008270,GO:0005515,GO:0046872
Potri.001G394000.v3.0	01:41332693	-260319	Type 2		AT1G31660.1	PF05291
Potri.016G099400.v3.0	16:9725374	-104566	Type 2	plastid transcriptionally active 4	AT1G65260.1	PF04012
Potri.016G099400.v3.0	16:9725436	-104566	Type 2	plastid transcriptionally active 4	AT1G65260.1	PF04012
Potri.016G099400.v3.0	16:9726384	-104566	Type 2	plastid transcriptionally active 4	AT1G65260.1	PF04012
Potri.007G024300.v3.0	07:1843904	-260319	Type 2	Major facilitator superfamily protein	AT1G75220.1	PF07690	GO:0055085,GO:0016021
Potri.008G163500.v3.0	08:11131698	-260319	Type 2	Agenet domain-containing protein	AT5G52070.1	PF05641
Potri.009G049900.v3.0	09:5473896	-68222.4	Type 2	HSP20-like chaperones superfamily protein	AT1G07400.1	PF00011
Potri.009G130000.v3.0	09:10600612	-68084.9	Type 2	Protein of unknown function (DUF3414)	AT4G38760.1
Potri.002G168400.v3.0	02:12751584	-135238	Type 2	TRICHOME BIREFRINGENCE-LIKE 25	AT1G01430.1	PF14416,PF13839
Potri.002G229100.v3.0	02:21950568	-260319	Type 2	NAD(P)-binding Rossmann-fold superfamily protein	AT1G05180.1	PF00899	GO:0008641
Potri.017G129100.v3.0	17:14029071	-116588	Type 2	senescence-associated family protein	AT1G66330.2
Potri.010G241300.v3.0	10:21831678	-260319	Type 2	pentatricopeptide (PPR) repeat-containing protein	AT5G04810.1	PF00076,PF01535,PF13041	GO:0003676
Potri.013G025600.v3.0	13:1668980	-184734	Type 2	glycosyltransferase family protein 28	AT4G16710.2	PF13528
Potri.013G025600.v3.0	13:1671291	-184734	Type 2	glycosyltransferase family protein 28	AT4G16710.2	PF13528
Potri.009G009300.v3.0	09:1673617	-129441	Type 2	chaperonin-60alpha	AT2G28000.1	PF00118	GO:0005524
Potri.015G003000.v3.0	15:224464	-85797.4	Type 2	nuclear RNA polymerase C2	AT5G45140.1	PF04567,PF04565,PF04566,PF04561,PF04560,PF04563,PF00562	GO:0006351,GO:0003899,GO:0003677,GO:0032549
Potri.015G013700.v3.0	15:898779	-104900	Type 2	Plant invertase/pectin methylesterase inhibitor superfamily	AT3G49220.1	PF04043,PF01095	GO:0004857,GO:0042545,GO:0030599,GO:0005618
Potri.019G069300.v3.0	19:10265955	-102282	Type 2	cellulase 3	AT1G71380.1	PF00759	GO:0005975,GO:0004553
Potri.008G178100.v3.0	08:12163684	-144028	Type 1	Protein of unknown function (DUF3537)	AT1G67570.1	PF12056
Potri.003G028100.v3.0	03:3507416	-260300	Type 2		AT1G15780.1	PF16987
Potri.001G372000.v3.0	01:38581945	-174760	Type 2	Calcium-dependent ARF-type GTPase activating protein family	AT4G21160.4	PF00168,PF01412	GO:0005515,GO:0005096
Potri.001G442500.v3.0	01:47367415	-69647.6	Type 2	SNF7 family protein	AT5G44560.1	PF03357	GO:0007034
Potri.019G119500.v3.0	19:14698187	-97693.8	Type 2	Outer arm dynein light chain 1 protein	AT4G03260.2	PF13855	GO:0005515
Potri.007G061900.v3.0	07:7282595	-108253	Type 2
Potri.005G186200.v3.0	05:20363926	-170878	Type 2		AT4G19950.1
Potri.005G186200.v3.0	05:20364013	-170878	Type 2		AT4G19950.1
Potri.005G186200.v3.0	05:20364219	-170878	Type 2		AT4G19950.1
Potri.001G206200.v3.0	01:20621911	-170699	Type 2	laccase 14	AT5G09360.1	PF00394,PF07732,PF07731	GO:0055114,GO:0016491,GO:0005507
Potri.004G113700.v3.0	04:10315089	-111910	Type 2	general transcription factor II H2	AT1G05055.1	PF13519,PF07975	GO:0008270,GO:0006281,GO:0006351,GO:0006289,GO:0000439
Potri.004G229300.v3.0	04:23446850	-148410	Type 2	cullin-associated and neddylation dissociated	AT2G02560.2	PF13646,PF08623
Potri.004G229300.v3.0	04:23450723	-148410	Type 2	cullin-associated and neddylation dissociated	AT2G02560.2	PF13646,PF08623
Potri.013G068400.v3.0	13:5518072	-85465.8	Type 2	DNA binding;ATP binding;nucleic acid binding;binding;helicases;ATP binding;DNA binding;helicases	AT3G54280.1	PF00271,PF00176,PF12054	GO:0005524
Potri.013G069000.v3.0	13:5591183	-170932	Type 2	ELMO/CED-12 family protein	AT3G03610.1	PF04727
Potri.007G028600.v3.0	07:2146805	-89410.4	Type 2	SIN-like family protein	AT5G49530.1	PF04801	GO:0006351,GO:0005634,GO:0003899
Potri.007G037300.v3.0	07:2922796	-170806	Type 2	methyl esterase 1	AT2G23620.1	PF12697
Potri.013G020200.v3.0	13:1331246	-163969	Type 2	CW-type Zinc Finger	AT4G15730.1	PF07496	GO:0008270
Potri.015G003700.v3.0	15:254414	-87929.4	Type 2		AT3G49490.1
Potri.012G135700.v3.0	12:15183154	-15725.4	Type 2	Disease resistance protein (TIR-NBS-LRR class) family	AT5G36930.2	PF13676,PF00931	GO:0007165,GO:0005515,GO:0043531
Potri.019G078700.v3.0	19:11263209	-158285	Type 2	MUTL-homologue 1	AT4G09140.1	PF13589,PF01119,PF16413	GO:0030983,GO:0006298,GO:0005524
Potri.006G046700.v3.0	06:3313693	-159743	Type 2
Potri.006G046700.v3.0	06:3314800	-159743	Type 2
Potri.001G442500.v3.0	01:47367475	-63415.4	Type 2	SNF7 family protein	AT5G44560.1	PF03357	GO:0007034
Potri.008G158800.v3.0	08:10776893	-117614	Type 2	Stabilizer of iron transporter SufD / Polynucleotidyl transferase	AT5G43810.2	PF16487,PF16488,PF08699,PF16486,PF02170,PF02171	GO:0005515,GO:0003676
Potri.018G017200.v3.0	18:1337106	-107235	Type 2	RNA recognition motif (RRM)-containing protein	AT5G25060.1	PF08312,PF04818,PF00076,PF01805	GO:0003676,GO:0006396,GO:0003723
Potri.018G017600.v3.0	18:1360655	-107277	Type 2	MIF4G domain-containing protein / MA3 domain-containing protein	AT5G57870.2	PF02847,PF02854	GO:0005515,GO:0003723
Potri.016G120500.v3.0	16:12521779	-81116.5	Type 2	receptor like protein 6	AT1G45616.1	PF08263,PF00560,PF13855	GO:0005515
Potri.011G021400.v3.0	11:1820875	-54810.7	Type 2	receptor like protein 33	AT3G05660.1	PF08263,PF13855	GO:0005515
Potri.001G013600.v3.0	01:935083	-120775	Type 2	DNA-binding bromodomain-containing protein	AT2G44430.1	PF00439,PF00249	GO:0005515
Potri.001G442500.v3.0	01:47367406	-62091.5	Type 2	SNF7 family protein	AT5G44560.1	PF03357	GO:0007034
Potri.009G115400.v3.0	09:9762732	-109479	Type 2	O-Glycosyl hydrolases family 17 protein	AT4G34480.1	PF07983,PF00332	GO:0005975,GO:0004553
Potri.008G178100.v3.0	08:12163647	-120241	Type 1	Protein of unknown function (DUF3537)	AT1G67570.1	PF12056
Potri.016G075700.v3.0	16:5709041	-76662	Type 2	Tetratricopeptide repeat (TPR)-like superfamily protein	AT3G11540.1	PF13424,PF13414,PF13844,PF00515	GO:0005515
Potri.004G223800.v3.0	04:23003895	-170878	Type 2	evolutionarily conserved C-terminal region 11	AT1G09810.1	PF04146
Potri.014G137200.v3.0	14:10494327	-156724	Type 2		AT2G48060.1	PF12166	GO:0016021,GO:0008381
Potri.002G252600.v3.0	02:24178841	-81670.3	Type 2	regulatory particle AAA-ATPase 2A	AT4G29040.1	PF07724	GO:0005524
Potri.001G088800.v3.0	01:7026756	-77834.1	Type 2	DCD (Development and Cell Death) domain protein	AT5G42050.1	PF10539
Potri.009G040100.v3.0	09:4771757	-97408.3	Type 2		AT5G52370.1	PF16053
Potri.019G004000.v3.0	19:405752	-36573.8	Type 2	Putative endonuclease or glycosyl hydrolase	AT5G09840.1	PF12872,PF01936	GO:0010468,GO:0005777
Potri.011G045300.v3.0	11:3826981	-71600.2	Type 2	Protein of unknown function (DUF707)	AT1G11170.1	PF05212
Potri.011G045300.v3.0	11:3832714	-71600.2	Type 2	Protein of unknown function (DUF707)	AT1G11170.1	PF05212
Potri.013G068400.v3.0	13:5533228	-123680	Type 2	DNA binding;ATP binding;nucleic acid binding;binding;helicases;ATP binding;DNA binding;helicases	AT3G54280.1	PF00271,PF00176,PF12054	GO:0005524
Potri.010G118200.v3.0	10:13577777	-58437.6	Type 2	alpha-galactosidase 2	AT5G08370.1	PF16499
Potri.014G185600.v3.0	14:16270345	-124008	Type 2
Potri.007G021800.v3.0	07:1659732	-127752	Type 2	P-loop containing nucleoside triphosphate hydrolases superfamily protein	AT4G34910.1	PF00271,PF00270	GO:0005524,GO:0003676
Potri.007G021800.v3.0	07:1664618	-127752	Type 2	P-loop containing nucleoside triphosphate hydrolases superfamily protein	AT4G34910.1	PF00271,PF00270	GO:0005524,GO:0003676
Potri.013G109600.v3.0	13:12310135	-125532	Type 2	DEAD/DEAH box RNA helicase family protein	AT1G35530.2	PF04851,PF00271	GO:0016787,GO:0005524,GO:0003677
Potri.008G122200.v3.0	08:7971137	-114375	Type 2	glutamine-tRNA ligase, putative / glutaminyl-tRNA synthetase, putative / GlnRS, putative	AT1G25350.1	PF04557,PF03950,PF04558,PF00749	GO:0006425,GO:0005737,GO:0005524,GO:0004819,GO:0000166,GO:0006418,GO:0004812,GO:0043039,GO:0016876
Potri.001G265600.v3.0	01:27366130	-77775.2	Type 2	carotenoid cleavage dioxygenase 1	AT3G63520.1	PF03055
Potri.014G065700.v3.0	14:5301085	-149981	Type 2
Potri.006G180100.v3.0	06:19431644	-125679	Type 2	Tetratricopeptide repeat (TPR)-like superfamily protein	AT4G28080.1	PF15044,PF12807,PF13424
Potri.001G129500.v3.0	01:10469943	-28177.3	Type 2			PF12874
Potri.010G101900.v3.0	10:12303779	-98398.3	Type 2	purple acid phosphatase 17	AT3G17790.1	PF00149	GO:0016787
Potri.010G104100.v3.0	10:12481288	-158733	Type 2	vacuolar iron transporter 1	AT2G01770.1	PF01988
Potri.010G104300.v3.0	10:12486987	-158733	Type 2	heat shock transcription factor A8	AT1G67970.1	PF00447	GO:0043565,GO:0006355,GO:0005634,GO:0003700
Potri.010G118200.v3.0	10:13577748	-24481.8	Type 2	alpha-galactosidase 2	AT5G08370.1	PF16499
Potri.010G118900.v3.0	10:13611438	-158285	Type 2	Ubiquitin-like superfamily protein	AT1G68185.1	PF11976
Potri.010G142100.v3.0	10:15347086	-74772.1	Type 2	lipoamide dehydrogenase 1	AT3G16950.1	PF01134,PF00070,PF02852	GO:0050660,GO:0008033,GO:0055114,GO:0016491,GO:0045454
Potri.010G142100.v3.0	10:15348264	-74772.1	Type 2	lipoamide dehydrogenase 1	AT3G16950.1	PF01134,PF00070,PF02852	GO:0050660,GO:0008033,GO:0055114,GO:0016491,GO:0045454
Potri.010G142100.v3.0	10:15348955	-74772.1	Type 2	lipoamide dehydrogenase 1	AT3G16950.1	PF01134,PF00070,PF02852	GO:0050660,GO:0008033,GO:0055114,GO:0016491,GO:0045454
Potri.009G009500.v3.0	09:1722118	-99380.2	Type 2	Protein of unknown function, DUF547	AT5G60720.1	PF14389,PF04784
Potri.009G009500.v3.0	09:1726673	-99380.2	Type 2	Protein of unknown function, DUF547	AT5G60720.1	PF14389,PF04784
Potri.016G074100.v3.0	16:5601440	-40183.6	Type 2	Peptidase M20/M25/M40 family protein	AT3G02875.1	PF07687,PF01546	GO:0016787,GO:0008152
Potri.003G044900.v3.0	03:5993669	-46875.9	Type 2	AAA-type ATPase family protein	AT2G02480.1	PF12169,PF00004	GO:0003887,GO:0005524
Potri.003G045200.v3.0	03:6054375	-46875.9	Type 2	peptidase M20/M25/M40 family protein	AT1G51760.1	PF07687,PF01546	GO:0016787,GO:0008152
Potri.003G045200.v3.0	03:6054855	-46875.9	Type 2	peptidase M20/M25/M40 family protein	AT1G51760.1	PF07687,PF01546	GO:0016787,GO:0008152
Potri.003G113400.v3.0	03:13715353	-158285	Type 2	stress-inducible protein, putative	AT4G12400.2	PF13371,PF00515,PF13414	GO:0005515
Potri.003G114500.v3.0	03:13791816	-112201	Type 2	pumilio 1	AT2G29200.1	PF00806,PF07990	GO:0003723
Potri.T025300.v3.0	scaffold_30:104372	-106776	Type 1	NB-ARC domain-containing disease resistance protein	AT4G27220.1	PF13855,PF00931	GO:0005515,GO:0043531
Potri.019G056500.v3.0	19:8799063	-13930.8	Type 2	potassium transporter 2	AT2G40540.1	PF02705	GO:0071805,GO:0016020,GO:0015079
Potri.013G070000.v3.0	13:5815316	-123652	Type 2	ribosomal protein S2	AT3G03600.1	PF01704,PF00318	GO:0070569,GO:0008152,GO:0006412,GO:0005840,GO:0005622,GO:0003735,GO:0015935
Potri.007G115000.v3.0	07:13622892	-42196.9	Type 2	K-box region and MADS-box transcription factor family protein	AT2G22540.1	PF01486,PF00319	GO:0006355,GO:0005634,GO:0003700,GO:0046983,GO:0003677
Potri.007G115000.v3.0	07:13622909	-42196.9	Type 2	K-box region and MADS-box transcription factor family protein	AT2G22540.1	PF01486,PF00319	GO:0006355,GO:0005634,GO:0003700,GO:0046983,GO:0003677
Potri.001G338400.v3.0	01:34208329	-23244	Type 2	succinate dehydrogenase 2-2	AT5G40650.1	PF13534,PF13085	GO:0051536,GO:0009055
Potri.012G061500.v3.0	12:6634388	-93177.1	Type 2	AIG2-like (avirulence induced gene) family protein	AT3G02910.1
Potri.008G092800.v3.0	08:5816347	-151722	Type 2	Plant protein of unknown function (DUF863)	AT1G13940.1	PF05904
Potri.008G092800.v3.0	08:5817162	-151722	Type 2	Plant protein of unknown function (DUF863)	AT1G13940.1	PF05904
Potri.019G095300.v3.0	19:12611117	-86082.3	Type 2		AT4G28290.1
Potri.009G088900.v3.0	09:8200288	-43900.7	Type 2	vaculolar sorting receptor 3	AT2G14740.1	PF12662,PF02225
Potri.001G360500.v3.0	01:37107699	-125339	Type 2	Ribosomal protein S8e family protein	AT5G59240.1	PF01201	GO:0006412,GO:0005840,GO:0005622,GO:0003735
Potri.012G068200.v3.0	12:9065844	-41104.7	Type 2	Protein kinase superfamily protein	AT5G61350.1	PF07714	GO:0006468,GO:0004672
Potri.003G127600.v3.0	03:14806210	-123420	Type 2	Mitochondrial substrate carrier family protein	AT4G11440.1	PF00153
Potri.012G054900.v3.0	12:5544251	-49333	Type 2	Calmodulin binding protein-like	AT1G73805.1	PF07887	GO:0006950,GO:0005516
Potri.019G003900.v3.0	19:398091	-47159.5	Type 2	Transcription elongation factor (TFIIS) family protein	AT5G09850.1	PF08711	GO:0006351,GO:0005634,GO:0003677
Potri.019G004000.v3.0	19:402898	-47159.5	Type 2	Putative endonuclease or glycosyl hydrolase	AT5G09840.1	PF12872,PF01936	GO:0010468,GO:0005777
Potri.019G004000.v3.0	19:407014	-47159.5	Type 2	Putative endonuclease or glycosyl hydrolase	AT5G09840.1	PF12872,PF01936	GO:0010468,GO:0005777
Potri.006G056700.v3.0	06:4134948	-146703	Type 2	Integrase-type DNA-binding superfamily protein	AT1G51190.1		GO:0007275,GO:0006355,GO:0003700
Potri.011G094100.v3.0	11:11453221	-165925	Type 2	ubiquitin-protein ligase 1	AT1G55860.2	PF00627,PF14377,PF06012,PF00632,PF06025	GO:0004842
Potri.007G115000.v3.0	07:13622006	-39631.7	Type 2	K-box region and MADS-box transcription factor family protein	AT2G22540.1	PF01486,PF00319	GO:0006355,GO:0005634,GO:0003700,GO:0046983,GO:0003677
Potri.007G115000.v3.0	07:13622028	-39631.7	Type 2	K-box region and MADS-box transcription factor family protein	AT2G22540.1	PF01486,PF00319	GO:0006355,GO:0005634,GO:0003700,GO:0046983,GO:0003677
Potri.007G115000.v3.0	07:13622956	-39631.7	Type 2	K-box region and MADS-box transcription factor family protein	AT2G22540.1	PF01486,PF00319	GO:0006355,GO:0005634,GO:0003700,GO:0046983,GO:0003677
Potri.007G115000.v3.0	07:13622991	-39631.7	Type 2	K-box region and MADS-box transcription factor family protein	AT2G22540.1	PF01486,PF00319	GO:0006355,GO:0005634,GO:0003700,GO:0046983,GO:0003677
Potri.007G115000.v3.0	07:13623218	-39631.7	Type 2	K-box region and MADS-box transcription factor family protein	AT2G22540.1	PF01486,PF00319	GO:0006355,GO:0005634,GO:0003700,GO:0046983,GO:0003677
Potri.009G049900.v3.0	09:5473460	-62063.4	Type 2	HSP20-like chaperones superfamily protein	AT1G07400.1	PF00011
Potri.007G115000.v3.0	07:13621292	-40240.6	Type 2	K-box region and MADS-box transcription factor family protein	AT2G22540.1	PF01486,PF00319	GO:0006355,GO:0005634,GO:0003700,GO:0046983,GO:0003677
Potri.005G129900.v3.0	05:10441899	-69329.4	Type 2		AT1G43722.1	PF13359
Potri.009G016300.v3.0	09:2724338	-92193.1	Type 2	Photosystem I, PsaA/PsaB protein	ATCG00340.1	PF00223	GO:0016021,GO:0015979,GO:0009579,GO:0009522
Potri.009G016500.v3.0	09:2730931	-92193.1	Type 2	photosystem II reaction center protein C	ATCG00280.1	PF00421	GO:0019684,GO:0016168,GO:0016020,GO:0009767,GO:0009521
Potri.009G051500.v3.0	09:5622738	-26180.9	Type 2	NAD kinase 1	AT3G21070.2	PF01513	GO:0008152,GO:0006741,GO:0003951
Potri.009G145800.v3.0	09:11542490	-144868	Type 2	histidine-containing phosphotransmitter 1	AT3G21510.1
Potri.011G077500.v3.0	11:7677266	-82584.3	Type 2	SH3 domain-containing protein	AT4G18060.1	PF14604	GO:0005515
Potri.011G077500.v3.0	11:7680528	-82584.3	Type 2	SH3 domain-containing protein	AT4G18060.1	PF14604	GO:0005515
Potri.011G077500.v3.0	11:7681288	-82584.3	Type 2	SH3 domain-containing protein	AT4G18060.1	PF14604	GO:0005515
Potri.002G195200.v3.0	02:15626629	-156358	Type 2	nuclear encoded CLP protease 5	AT1G02560.1	PF00574
Potri.009G016300.v3.0	09:2725886	-47569.6	Type 2	Photosystem I, PsaA/PsaB protein	ATCG00340.1	PF00223	GO:0016021,GO:0015979,GO:0009579,GO:0009522
Potri.016G104900.v3.0	16:10443237	-100075	Type 2	Protein kinase superfamily protein	AT2G37840.1	PF00069	GO:0006468,GO:0005524,GO:0004672
Potri.016G003200.v3.0	16:161103	-38915.5	Type 2	RNA polymerase II, Rpb4, core protein	AT4G15950.1	PF03874	GO:0006351,GO:0003899
Potri.018G005500.v3.0	18:422433	-148348	Type 2	calmodulin-binding protein-related	AT5G10660.1	PF07839	GO:0005516
Potri.018G004000.v3.0	18:296161	-119914	Type 2	RNA-binding KH domain-containing protein	AT4G26000.1	PF00013	GO:0003723
Potri.010G217800.v3.0	10:20427343	-69948.6	Type 2	ATP synthase D chain, mitochondrial	AT3G52300.1	PF05873	GO:0015986,GO:0015078,GO:0000276
Potri.009G129800.v3.0	09:10585473	-88596.2	Type 2	Translocon-associated protein (TRAP), alpha subunit	AT2G21160.1	PF03896	GO:0005789
Potri.011G158800.v3.0	11:17595355	-141714	Type 2	FAD-binding Berberine family protein	AT2G34790.1	PF01565	GO:0055114,GO:0050660,GO:0016491
Potri.016G075700.v3.0	16:5704609	-58373	Type 2	Tetratricopeptide repeat (TPR)-like superfamily protein	AT3G11540.1	PF13424,PF13414,PF13844,PF00515	GO:0005515
Potri.001G253300.v3.0	01:26301308	-98004.8	Type 2	alanine:glyoxylate aminotransferase	AT2G13360.1	PF00266
Potri.010G036500.v3.0	10:6299241	-74460.6	Type 2	Sterile alpha motif (SAM) domain-containing protein	AT1G70180.2	PF00536	GO:0005515
Potri.010G142900.v3.0	10:15431898	-48614.8	Type 2	basic leucine-zipper 1	AT5G49450.1	PF00170	GO:0043565,GO:0006355,GO:0003700
Potri.010G143000.v3.0	10:15431898	-48614.8	Type 2	Haloacid dehalogenase-like hydrolase (HAD) superfamily protein	AT1G79790.1	PF13419
Potri.016G075700.v3.0	16:5704586	-55583.7	Type 2	Tetratricopeptide repeat (TPR)-like superfamily protein	AT3G11540.1	PF13424,PF13414,PF13844,PF00515	GO:0005515
Potri.016G075700.v3.0	16:5704641	-55640.8	Type 2	Tetratricopeptide repeat (TPR)-like superfamily protein	AT3G11540.1	PF13424,PF13414,PF13844,PF00515	GO:0005515
Potri.015G003000.v3.0	15:217254	-79927.9	Type 2	nuclear RNA polymerase C2	AT5G45140.1	PF04567,PF04565,PF04566,PF04561,PF04560,PF04563,PF00562	GO:0006351,GO:0003899,GO:0003677,GO:0032549
Potri.015G003000.v3.0	15:217360	-79927.9	Type 2	nuclear RNA polymerase C2	AT5G45140.1	PF04567,PF04565,PF04566,PF04561,PF04560,PF04563,PF00562	GO:0006351,GO:0003899,GO:0003677,GO:0032549
Potri.015G003000.v3.0	15:228791	-79927.9	Type 2	nuclear RNA polymerase C2	AT5G45140.1	PF04567,PF04565,PF04566,PF04561,PF04560,PF04563,PF00562	GO:0006351,GO:0003899,GO:0003677,GO:0032549
Potri.015G003000.v3.0	15:229705	-79927.9	Type 2	nuclear RNA polymerase C2	AT5G45140.1	PF04567,PF04565,PF04566,PF04561,PF04560,PF04563,PF00562	GO:0006351,GO:0003899,GO:0003677,GO:0032549
Potri.015G003000.v3.0	15:230520	-79927.9	Type 2	nuclear RNA polymerase C2	AT5G45140.1	PF04567,PF04565,PF04566,PF04561,PF04560,PF04563,PF00562	GO:0006351,GO:0003899,GO:0003677,GO:0032549
Potri.015G003000.v3.0	15:235705	-79927.9	Type 2	nuclear RNA polymerase C2	AT5G45140.1	PF04567,PF04565,PF04566,PF04561,PF04560,PF04563,PF00562	GO:0006351,GO:0003899,GO:0003677,GO:0032549
Potri.010G223500.v3.0	10:20774374	-70081.9	Type 2	Ribophorin I	AT2G01720.1	PF04597	GO:0016021,GO:0006486,GO:0005783,GO:0004579
Potri.018G141900.v3.0	18:16203609	-118957	Type 2	DNA ligase IV	AT5G57160.1	PF12738,PF04679,PF04675,PF01068	GO:0006310,GO:0006281,GO:0003910,GO:0003677,GO:0005524
Potri.011G115100.v3.0	11:13971694	-53160.2	Type 2	Tyrosine transaminase family protein	AT5G53970.1	PF01212	GO:0016829,GO:0006520
Potri.011G115100.v3.0	11:13971533	-26253.3	Type 2	Tyrosine transaminase family protein	AT5G53970.1	PF01212	GO:0016829,GO:0006520
Potri.001G361600.v3.0	01:37368238	-73374.4	Type 2	WRKY family transcription factor family protein	AT4G26640.2	PF03106	GO:0043565,GO:0006355,GO:0003700
Potri.006G040400.v3.0	06:2870948	-144868	Type 2		AT3G56750.1
Potri.015G000100.v3.0	4.82431	-73681.7	Type 2	Vacuolar iron transporter (VIT) family protein	AT4G27870.1
Potri.016G035300.v3.0	16:2057605	-100346	Type 2	Auxin efflux carrier family protein	AT1G73590.1	PF03547	GO:0055085,GO:0016021
Potri.018G028800.v3.0	18:2271472	-51779.2	Type 2	Concanavalin A-like lectin protein kinase family protein	AT5G06740.1	PF00139,PF00069	GO:0030246,GO:0006468,GO:0005524,GO:0004672
Potri.018G028800.v3.0	18:2271476	-51779.2	Type 2	Concanavalin A-like lectin protein kinase family protein	AT5G06740.1	PF00139,PF00069	GO:0030246,GO:0006468,GO:0005524,GO:0004672
Potri.018G030000.v3.0	18:2356292	-91490.1	Type 2	TESMIN/TSO1-like CXC 2	AT4G14770.1	PF03638
Potri.005G067800.v3.0	05:4878065	-144868	Type 2	wound-responsive family protein	AT1G21610.3	PF08729
Potri.005G067800.v3.0	05:4882796	-144868	Type 2	wound-responsive family protein	AT1G21610.3	PF08729
Potri.001G116400.v3.0	01:9329783	-107206	Type 2	chloroplast ribosomal protein S15	ATCG01120.1	PF00312	GO:0006412,GO:0005840,GO:0005622,GO:0003735
Potri.012G086500.v3.0	12:11358417	-79465.2	Type 1	drought-induced 19	AT1G56280.1	PF14571,PF05605
Potri.013G093400.v3.0	13:10025198	-109632	Type 2	Translation elongation factor EF1A/initiation factor IF2gamma family protein	AT1G18070.1	PF03144,PF03143,PF00009	GO:0005525
Potri.018G017400.v3.0	18:1350061	-85517.2	Type 2	Major facilitator superfamily protein	AT5G10820.1	PF03092	GO:0016021,GO:0006810
Potri.018G017400.v3.0	18:1350789	-85481.6	Type 2	Major facilitator superfamily protein	AT5G10820.1	PF03092	GO:0016021,GO:0006810
Potri.018G017400.v3.0	18:1352152	-85517.2	Type 2	Major facilitator superfamily protein	AT5G10820.1	PF03092	GO:0016021,GO:0006810
Potri.010G062000.v3.0	10:9024111	-113103	Type 2	BLISTER	AT3G23980.1
Potri.010G062000.v3.0	10:9024212	-113103	Type 2	BLISTER	AT3G23980.1
Potri.010G062000.v3.0	10:9024573	-113103	Type 2	BLISTER	AT3G23980.1
Potri.010G062000.v3.0	10:9029113	-113103	Type 2	BLISTER	AT3G23980.1
Potri.010G062000.v3.0	10:9029612	-113103	Type 2	BLISTER	AT3G23980.1
Potri.010G062000.v3.0	10:9029922	-113103	Type 2	BLISTER	AT3G23980.1
Potri.010G062000.v3.0	10:9030619	-113103	Type 2	BLISTER	AT3G23980.1
Potri.010G062000.v3.0	10:9031658	-113103	Type 2	BLISTER	AT3G23980.1
Potri.010G067200.v3.0	10:9411435	-196880	Type 2		AT2G33390.1
Potri.010G067200.v3.0	10:9412343	-196880	Type 2		AT2G33390.1
Potri.010G070200.v3.0	10:9692408	-110074	Type 2	COP1-interacting protein-related	AT5G43310.2
Potri.010G070400.v3.0	10:9713256	-196880	Type 2	casein kinase I	AT4G14340.1	PF00069	GO:0006468,GO:0005524,GO:0004672
Potri.010G089200.v3.0	10:11289942	-196880	Type 2	S-adenosyl-L-methionine-dependent methyltransferases superfamily protein	AT5G19530.1	PF01564
Potri.010G102800.v3.0	10:12384389	-60787.6	Type 2
Potri.010G103600.v3.0	10:12455805	-196880	Type 2	RNA-binding (RRM/RBD/RNP motifs) family protein	AT4G17720.1	PF00076	GO:0003676
Potri.010G106200.v3.0	10:12620194	-103291	Type 2	cleavage and polyadenylation specificity factor 73 kDa subunit-II	AT2G01730.1	PF07521,PF16661,PF10996
Potri.010G120500.v3.0	10:13727375	-40453.3	Type 2	Protein of unknown function (DUF1218)	AT1G68220.1	PF06749
Potri.010G152100.v3.0	10:16005421	-196819	Type 2		AT3G17300.1	PF05347
Potri.010G154100.v3.0	10:16177000	-196825	Type 2	K-box region and MADS-box transcription factor family protein	AT1G69120.1	PF00319,PF01486	GO:0046983,GO:0003677,GO:0006355,GO:0005634,GO:0003700
Potri.010G180700.v3.0	10:17918742	-196880	Type 2	Spc97 / Spc98 family of spindle pole body (SBP) component	AT5G17410.2	PF04130	GO:0005815,GO:0000922,GO:0000226
Potri.010G188500.v3.0	10:18449067	-196880	Type 2	Haloacid dehalogenase-like hydrolase (HAD) superfamily protein	AT3G55960.1	PF03031
Potri.010G189200.v3.0	10:18490002	-196880	Type 2	GINS complex protein	AT3G55490.1	PF05916
Potri.010G189100.v3.0	10:18490002	-196880	Type 2	cation/hydrogen exchanger 15	AT2G13620.1	PF00999	GO:0055085,GO:0016021,GO:0015299,GO:0006812
Potri.010G208200.v3.0	10:19801273	-196880	Type 2		AT2G39580.1	PF10650
Potri.010G215700.v3.0	10:20275851	-76982.9	Type 2	peptidase M1 family protein	AT5G13520.1	PF09127,PF01433	GO:0019370,GO:0008270,GO:0008237,GO:0006508
Potri.010G217900.v3.0	10:20432545	-87476.7	Type 2	mitochondrial substrate carrier family protein	AT2G35800.1	PF00153
Potri.010G224700.v3.0	10:20855642	-87012.9	Type 2	Zinc finger (C2H2 type) family protein / transcription factor jumonji (jmj) family protein	AT5G04240.1	PF02375,PF02373
Potri.010G232200.v3.0	10:21359600	-196880	Type 2	dual specificity protein phosphatase (DsPTP1) family protein	AT3G52180.1	PF00782,PF16561	GO:0008138,GO:0006470
Potri.010G233500.v3.0	10:21427410	-196880	Type 2	aspartate/glutamate/uridylate kinase family protein	AT3G10030.1	PF00696,PF13837
Potri.010G244600.v3.0	10:21976269	-100353	Type 2		AT5G22040.1
Potri.002G088700.v3.0	02:6311118	-146381	Type 2	Protein of unknown function (DUF1644)	AT4G08460.2	PF07800
Potri.002G088700.v3.0	02:6312120	-146381	Type 2	Protein of unknown function (DUF1644)	AT4G08460.2	PF07800
Potri.002G252600.v3.0	02:24179481	-70347.6	Type 2	regulatory particle AAA-ATPase 2A	AT4G29040.1	PF07724	GO:0005524
Potri.001G303100.v3.0	01:30669931	-145248	Type 2	UDP-glucosyl transferase 73B5	AT2G15480.1	PF00201	GO:0016758,GO:0008152
Potri.007G115000.v3.0	07:13621861	-38499.6	Type 2	K-box region and MADS-box transcription factor family protein	AT2G22540.1	PF01486,PF00319	GO:0006355,GO:0005634,GO:0003700,GO:0046983,GO:0003677
Potri.019G018400.v3.0	19:2145620	-196880	Type 2	cell division cycle 5	AT1G09770.1	PF13921,PF11831
Potri.019G018400.v3.0	19:2150589	-196880	Type 2	cell division cycle 5	AT1G09770.1	PF13921,PF11831
Potri.019G018400.v3.0	19:2151361	-196880	Type 2	cell division cycle 5	AT1G09770.1	PF13921,PF11831
Potri.019G025200.v3.0	19:2878483	-196880	Type 2	transcription activators	AT5G18410.3	PF07159,PF05994
Potri.019G035700.v3.0	19:4045092	-196880	Type 2	APR-like 5	AT3G03860.1	PF00085	GO:0045454
Potri.019G039500.v3.0	19:4499933	-196880	Type 2	BTB-POZ and MATH domain 4	AT3G03740.1	PF00651	GO:0005515
Potri.019G039500.v3.0	19:4500649	-196880	Type 2	BTB-POZ and MATH domain 4	AT3G03740.1	PF00651	GO:0005515
Potri.019G047600.v3.0	19:6722217	-196880	Type 2	Plant protein of unknown function (DUF827)	AT5G16730.1	PF05701
Potri.019G048700.v3.0	19:7269926	-196880	Type 2	TLC ATP/ADP transporter	AT5G05310.2	PF03219	GO:0016021,GO:0006810,GO:0005524,GO:0005471
Potri.019G064000.v3.0	19:9670189	-196880	Type 2		AT3G14172.1
Potri.007G077900.v3.0	07:10162713	-81901.3	Type 2	nucleotide sugar transporter-KT 1	AT4G39390.1	PF03151
Potri.019G045400.v3.0	19:5420333	-196305	Type 2	terpene synthase 21	AT5G23960.1	PF01397,PF03936	GO:0016829,GO:0010333,GO:0008152,GO:0000287
Potri.010G118200.v3.0	10:13577771	-43960.5	Type 2	alpha-galactosidase 2	AT5G08370.1	PF16499
Potri.012G015500.v3.0	12:1495133	-77234.2	Type 2	Protein with RING/U-box and TRAF-like domains	AT4G27880.1	PF03145	GO:0007275,GO:0006511,GO:0005634
Potri.012G051700.v3.0	12:5051650	-196880	Type 2	Glycosyltransferase family 61 protein	AT3G18180.1
Potri.012G053700.v3.0	12:5439051	-196880	Type 2	Uncharacterised conserved protein UCP031088, alpha/beta hydrolase	AT1G15060.1	PF12695
Potri.012G053800.v3.0	12:5443419	-196880	Type 2	RING/U-box superfamily protein	AT1G73760.1	PF13639	GO:0008270,GO:0005515
Potri.012G057500.v3.0	12:5977738	-49041	Type 2	enolase 1	AT1G74030.1	PF03952,PF00113	GO:0006096,GO:0004634,GO:0000287,GO:0000015
Potri.012G065500.v3.0	12:8532357	-196880	Type 2		AT5G07960.1	PF03669
Potri.012G104100.v3.0	12:12832359	-41412.9	Type 2	ubiquitin-conjugating enzyme 27	AT5G50870.1	PF00627,PF00179
Potri.012G112000.v3.0	12:13348746	-196880	Type 2	Clp ATPase	AT5G51070.1	PF07728,PF02861,PF00004,PF10431	GO:0016887,GO:0005524,GO:0019538
Potri.012G112000.v3.0	12:13351351	-196880	Type 2	Clp ATPase	AT5G51070.1	PF07728,PF02861,PF00004,PF10431	GO:0016887,GO:0005524,GO:0019538
Potri.012G123700.v3.0	12:14282417	-196880	Type 2	Single hybrid motif superfamily protein	AT2G35120.1	PF01597
Potri.012G129600.v3.0	12:14661450	-196880	Type 2	Microtubule associated protein (MAP65/ASE1) family protein	AT5G51600.1	PF03999	GO:0008017,GO:0000910,GO:0000226
Potri.012G135700.v3.0	12:15183151	-12025.5	Type 2	Disease resistance protein (TIR-NBS-LRR class) family	AT5G36930.2	PF13676,PF00931	GO:0007165,GO:0005515,GO:0043531
Potri.012G136100.v3.0	12:15207086	-196880	Type 2	SEUSS-like 2	AT5G62090.1	PF01803	GO:0030274,GO:0005634,GO:0003712
Potri.012G142200.v3.0	12:15554307	-196880	Type 2	tripeptidyl peptidase ii	AT4G20850.1	PF12580,PF00082	GO:0006508,GO:0004252
Potri.012G144300.v3.0	12:15667843	-196880	Type 2	Bacterial sec-independent translocation protein mttA/Hcf106	AT5G52440.1	PF02416	GO:0015031,GO:0008565
Potri.010G117500.v3.0	10:13511142	-110474	Type 2	phosphatidyl serine synthase family protein	AT1G15110.1	PF03034	GO:0006659
Potri.010G117500.v3.0	10:13513539	-110474	Type 2	phosphatidyl serine synthase family protein	AT1G15110.1	PF03034	GO:0006659
Potri.010G118200.v3.0	10:13577763	-43897.1	Type 2	alpha-galactosidase 2	AT5G08370.1	PF16499
Potri.006G136500.v3.0	06:11254675	-70532.8	Type 2	eukaryotic translation initiation factor 3K	AT4G33250.1	PF10075	GO:0005852,GO:0005737,GO:0003743
Potri.007G030700.v3.0	07:2299894	-24554.7	Type 2	Brassinosteroid signalling positive regulator (BZR1) family protein	AT1G75080.1	PF05687
Potri.007G066400.v3.0	07:8538965	-196880	Type 2	molybdenum cofactor sulfurase (LOS5) (ABA3)	AT1G16540.1	PF03476,PF03473,PF00266	GO:0030170,GO:0030151,GO:0003824
Potri.007G066400.v3.0	07:8539898	-196880	Type 2	molybdenum cofactor sulfurase (LOS5) (ABA3)	AT1G16540.1	PF03476,PF03473,PF00266	GO:0030170,GO:0030151,GO:0003824
Potri.007G066400.v3.0	07:8540418	-196880	Type 2	molybdenum cofactor sulfurase (LOS5) (ABA3)	AT1G16540.1	PF03476,PF03473,PF00266	GO:0030170,GO:0030151,GO:0003824
Potri.007G070100.v3.0	07:9171299	-196880	Type 2	mitogen-activated protein kinase kinase kinase 7	AT3G13530.1
Potri.007G092700.v3.0	07:11975708	-94174.8	Type 1	TLD-domain containing nucleolar protein	AT4G39870.2	PF07534
Potri.007G101700.v3.0	07:12685859	-196880	Type 2	farnesylcysteine lyase	AT5G63910.1	PF13450	GO:0001735
Potri.007G115100.v3.0	07:13650940	-132724	Type 2	K-box region and MADS-box transcription factor family protein	AT2G22540.1	PF01486,PF00319	GO:0006355,GO:0005634,GO:0003700,GO:0046983,GO:0003677
Potri.016G020800.v3.0	16:1146939	16099.4	Type 2	UDP-glucosyl transferase 85A7	AT1G22340.1	PF00201	GO:0016758,GO:0008152
Potri.016G029100.v3.0	16:1625970	-196880	Type 2	hydroxyproline-rich glycoprotein family protein	AT3G56590.1
Potri.016G029900.v3.0	16:1697493	-196944	Type 2	Leucine-rich repeat protein kinase family protein	AT3G47570.1	PF08263,PF13855,PF00069	GO:0005515,GO:0006468,GO:0005524,GO:0004672
Potri.016G036600.v3.0	16:2184138	-196880	Type 2	sigma factor binding protein 1	AT3G56710.1	PF05678
Potri.016G041000.v3.0	16:2549961	-196880	Type 2	Patatin-like phospholipase family protein	AT5G04040.1	PF01734,PF11815	GO:0006629,GO:0004806
Potri.016G044000.v3.0	16:2748098	-196880	Type 2		AT5G04000.2
Potri.016G075700.v3.0	16:5704611	-55026.9	Type 2	Tetratricopeptide repeat (TPR)-like superfamily protein	AT3G11540.1	PF13424,PF13414,PF13844,PF00515	GO:0005515
Potri.016G094600.v3.0	16:8469150	-98519.6	Type 2	Protein kinase superfamily protein	AT3G09830.2	PF00612,PF00069	GO:0005515,GO:0006468,GO:0005524,GO:0004672
Potri.016G103000.v3.0	16:10132945	-196880	Type 2		AT1G04590.1
Potri.011G009900.v3.0	11:758040	-196880	Type 2	ERD (early-responsive to dehydration stress) family protein	AT4G22120.4	PF14703,PF13967,PF02714	GO:0016020
Potri.011G069100.v3.0	11:6457063	-196880	Type 2		AT1G43722.1
Potri.011G085000.v3.0	11:9008961	-196880	Type 2	camelliol C synthase 1	AT1G78955.1	PF00432	GO:0003824
Potri.011G090200.v3.0	11:10861348	-196880	Type 2	Outer arm dynein light chain 1 protein	AT2G34680.1
Potri.011G107600.v3.0	11:13077921	-196880	Type 2	gamma-glutamyl hydrolase 2	AT1G78680.1	PF07722	GO:0016787,GO:0006541,GO:0008242,GO:0003824
Potri.011G107600.v3.0	11:13079178	-196880	Type 2	gamma-glutamyl hydrolase 2	AT1G78680.1	PF07722	GO:0016787,GO:0006541,GO:0008242,GO:0003824
Potri.011G150300.v3.0	11:16887139	-196880	Type 2	2-oxoglutarate (2OG) and Fe(II)-dependent oxygenase superfamily protein	AT4G10500.1	PF03171,PF14226	GO:0055114,GO:0016491
Potri.011G155100.v3.0	11:17341833	-196880	Type 2	JUMONJI 14	AT4G20400.1	PF05964,PF02928,PF02375,PF05965,PF02373	GO:0005634
Potri.005G186200.v3.0	05:20364208	-130096	Type 2		AT4G19950.1
Potri.005G186200.v3.0	05:20364212	-130096	Type 2		AT4G19950.1
Potri.007G096300.v3.0	07:12238865	-84340.8	Type 2	Ribosomal protein S6e	AT5G10360.1	PF01092	GO:0006412,GO:0005840,GO:0005622,GO:0003735
Potri.016G099400.v3.0	16:9723757	-64179.5	Type 2	plastid transcriptionally active 4	AT1G65260.1	PF04012
Potri.012G070700.v3.0	12:9464971	-24347.3	Type 2	nitrate transporter 1:2	AT1G69850.1	PF00854	GO:0016020,GO:0006810,GO:0005215
Potri.006G170900.v3.0	06:17856160	-160849	Type 2	MATE efflux family protein	AT5G52450.1	PF01554	GO:0055085,GO:0016020,GO:0015297,GO:0015238,GO:0006855
Potri.006G170800.v3.0	06:17847162	-155267	Type 1	myb domain protein 36	AT5G57620.1	PF00249
Potri.006G171100.v3.0	06:17869783	-146814	Type 2	UDP-glucosyl transferase 78D2	AT5G17050.1	PF00201	GO:0016758,GO:0008152
Potri.006G171000.v3.0	06:17864361	-153007	Type 2	UDP-glucosyl transferase 78D2	AT5G17050.1
Potri.006G171000.v3.0	06:17864764	-144815	Type 2	UDP-glucosyl transferase 78D2	AT5G17050.1
Potri.006G170900.v3.0	06:17856668	-144749	Type 2	MATE efflux family protein	AT5G52450.1	PF01554	GO:0055085,GO:0016020,GO:0015297,GO:0015238,GO:0006855
Potri.006G170900.v3.0	06:17854652	-144817	Type 2	MATE efflux family protein	AT5G52450.1	PF01554	GO:0055085,GO:0016020,GO:0015297,GO:0015238,GO:0006855
Potri.006G171100.v3.0	06:17871747	-87859.1	Type 2	UDP-glucosyl transferase 78D2	AT5G17050.1	PF00201	GO:0016758,GO:0008152
Potri.006G170900.v3.0	06:17854699	-143238	Type 2	MATE efflux family protein	AT5G52450.1	PF01554	GO:0055085,GO:0016020,GO:0015297,GO:0015238,GO:0006855
Potri.006G171000.v3.0	06:17864486	-145080	Type 2	UDP-glucosyl transferase 78D2	AT5G17050.1
Potri.006G170900.v3.0	06:17854522	-141119	Type 2	MATE efflux family protein	AT5G52450.1	PF01554	GO:0055085,GO:0016020,GO:0015297,GO:0015238,GO:0006855
Potri.006G171100.v3.0	06:17869718	-138844	Type 2	UDP-glucosyl transferase 78D2	AT5G17050.1	PF00201	GO:0016758,GO:0008152
Potri.006G170900.v3.0	06:17854807	-137484	Type 2	MATE efflux family protein	AT5G52450.1	PF01554	GO:0055085,GO:0016020,GO:0015297,GO:0015238,GO:0006855
Potri.006G170900.v3.0	06:17855264	-135722	Type 2	MATE efflux family protein	AT5G52450.1	PF01554	GO:0055085,GO:0016020,GO:0015297,GO:0015238,GO:0006855
Potri.006G170900.v3.0	06:17856229	-134276	Type 2	MATE efflux family protein	AT5G52450.1	PF01554	GO:0055085,GO:0016020,GO:0015297,GO:0015238,GO:0006855
Potri.006G171100.v3.0	06:17869968	-124369	Type 2	UDP-glucosyl transferase 78D2	AT5G17050.1	PF00201	GO:0016758,GO:0008152
Potri.006G171000.v3.0	06:17864731	-118688	Type 2	UDP-glucosyl transferase 78D2	AT5G17050.1
Potri.006G171200.v3.0	06:17890679	-119951	Type 2	UDP-glucosyl transferase 78D2	AT5G17050.1	PF00201	GO:0016758,GO:0008152
Potri.006G244900.v3.0	06:25263266	-312289	Type 2		AT2G25730.2
Potri.006G101300.v3.0	06:7796279	-139492	Type 2	calcium-dependent protein kinase 13	AT3G51850.1	PF13499,PF07714	GO:0006468,GO:0004672
Potri.006G170900.v3.0	06:17855706	-110612	Type 2	MATE efflux family protein	AT5G52450.1	PF01554	GO:0055085,GO:0016020,GO:0015297,GO:0015238,GO:0006855
Potri.006G080100.v3.0	06:6067569	-261819	Type 2	CemA-like proton extrusion protein-related	AT4G31040.1	PF03040	GO:0016021
Potri.006G101300.v3.0	06:7797887	-138085	Type 2	calcium-dependent protein kinase 13	AT3G51850.1	PF13499,PF07714	GO:0006468,GO:0004672
Potri.006G171400.v3.0	06:17903607	-93403.7	Type 2	CBL-interacting protein kinase 21	AT5G57630.1	PF14531,PF03822	GO:0007165
Potri.006G101300.v3.0	06:7800026	-135815	Type 2	calcium-dependent protein kinase 13	AT3G51850.1	PF13499,PF07714	GO:0006468,GO:0004672
Potri.006G171000.v3.0	06:17864390	-101271	Type 2	UDP-glucosyl transferase 78D2	AT5G17050.1
Potri.006G171200.v3.0	06:17890709	-106909	Type 2	UDP-glucosyl transferase 78D2	AT5G17050.1	PF00201	GO:0016758,GO:0008152
Potri.019G043300.v3.0	19:5067693	-553033	Type 2	sigma factor A	AT1G64860.1	PF04545,PF04542,PF04539	GO:0016987,GO:0006355,GO:0006352,GO:0003700,GO:0003677
Potri.019G043400.v3.0	19:5076591	-553033	Type 2	yeast YAK1-related gene 1	AT5G35980.1	PF07714	GO:0006468,GO:0004672
Potri.019G043800.v3.0	19:5135807	-553033	Type 1	AMP-dependent synthetase and ligase family protein	AT5G35930.1	PF13193,PF13360,PF00501	GO:0008152,GO:0003824
Potri.019G044200.v3.0	19:5198857	-553033	Type 1	RNApolymerase sigma subunit 2	AT1G08540.1	PF04539,PF04545,PF04542	GO:0016987,GO:0006355,GO:0006352,GO:0003700,GO:0003677
Potri.019G044400.v3.0	19:5246129	-553033	Type 2	like heterochromatin protein (LHP1)	AT5G17690.1	PF00385
Potri.019G044400.v3.0	19:5246258	-553033	Type 2	like heterochromatin protein (LHP1)	AT5G17690.1	PF00385
Potri.019G044400.v3.0	19:5247696	-553033	Type 2	like heterochromatin protein (LHP1)	AT5G17690.1	PF00385
Potri.019G050700.v3.0	19:7597664	-553033	Type 1	Acyl-CoA N-acyltransferases (NAT) superfamily protein	AT5G16800.2	PF00583	GO:0008080
Potri.002G110600.v3.0	02:8170770	-321953	Type 1	Di-glucose binding protein with Kinesin motor domain	AT2G22610.2	PF11721,PF00225	GO:0008017,GO:0007018,GO:0005524,GO:0003777,GO:0005871
Potri.006G171400.v3.0	06:17903001	-86617.2	Type 2	CBL-interacting protein kinase 21	AT5G57630.1	PF14531,PF03822	GO:0007165
Potri.006G101300.v3.0	06:7801039	-128578	Type 2	calcium-dependent protein kinase 13	AT3G51850.1	PF13499,PF07714	GO:0006468,GO:0004672
Potri.019G043300.v3.0	19:5069384	-433062	Type 2	sigma factor A	AT1G64860.1	PF04545,PF04542,PF04539	GO:0016987,GO:0006355,GO:0006352,GO:0003700,GO:0003677
Potri.006G041200.v3.0	06:2950671	-593976	Type 2	Plant protein 1589 of unknown function	AT3G10250.2	PF09713
Potri.006G034500.v3.0	06:2331753	-117183	Type 2	Basic-leucine zipper (bZIP) transcription factor family protein	AT2G40950.1	PF00170	GO:0043565,GO:0006355,GO:0003700
Potri.006G023800.v3.0	06:1678151	57544.6	Type 2	membrane-associated progesterone binding protein 4	AT4G14965.1
Potri.006G171100.v3.0	06:17869821	-94579.4	Type 2	UDP-glucosyl transferase 78D2	AT5G17050.1	PF00201	GO:0016758,GO:0008152
Potri.006G169400.v3.0	06:17525685	-162728	Type 2	voltage dependent anion channel 4	AT5G57490.1	PF01459	GO:0055085,GO:0005741
Potri.006G171200.v3.0	06:17890792	-99441.1	Type 2	UDP-glucosyl transferase 78D2	AT5G17050.1	PF00201	GO:0016758,GO:0008152
Potri.019G043300.v3.0	19:5065967	-307053	Type 2	sigma factor A	AT1G64860.1	PF04545,PF04542,PF04539	GO:0016987,GO:0006355,GO:0006352,GO:0003700,GO:0003677
Potri.019G119500.v3.0	19:14695114	-475305	Type 2	Outer arm dynein light chain 1 protein	AT4G03260.2	PF13855	GO:0005515
Potri.006G034200.v3.0	06:2317628	-117354	Type 1	exocyst complex component sec15A	AT3G56640.1	PF04091	GO:0006904,GO:0000145
Potri.015G066400.v3.0	15:9122181	-162640	Type 1	Pentatricopeptide repeat (PPR) superfamily protein	AT1G18900.2	PF01535,PF13041
Potri.006G023800.v3.0	06:1678229	54675.6	Type 2	membrane-associated progesterone binding protein 4	AT4G14965.1
Potri.006G173900.v3.0	06:18428818	-62271.2	Type 2	glutamine dumper 3	AT5G57685.1
Potri.006G140800.v3.0	06:11830278	-706391	Type 1	target of rapamycin	AT1G50030.1	PF00454	GO:0016773
Potri.006G036400.v3.0	06:2485916	-149191	Type 2	serine carboxypeptidase-like 46	AT2G33530.1	PF00450	GO:0006508,GO:0004185
Potri.006G173900.v3.0	06:18428555	-70423.1	Type 2	glutamine dumper 3	AT5G57685.1
Potri.006G035000.v3.0	06:2358609	-106019	Type 2	Cam interacting protein 111	AT3G56690.1	PF00004	GO:0005524
Potri.006G171400.v3.0	06:17902706	-72637.5	Type 2	CBL-interacting protein kinase 21	AT5G57630.1	PF14531,PF03822	GO:0007165
Potri.008G193900.v3.0	08:13529623	-367963	Type 2	Actin cross-linking protein	AT1G27100.1	PF04601
Potri.003G000100.v3.0	3.92083	-244974	Type 2	zinc ion binding;nucleic acid binding	AT2G01050.1	PF14111
Potri.003G000500.v3.0	03:103116	-239857	Type 2	cullin-associated and neddylation dissociated	AT2G02560.2	PF13646,PF08623
Potri.006G171000.v3.0	06:17864421	-90066.1	Type 2	UDP-glucosyl transferase 78D2	AT5G17050.1
Potri.019G043300.v3.0	19:5069734	-459757	Type 2	sigma factor A	AT1G64860.1	PF04545,PF04542,PF04539	GO:0016987,GO:0006355,GO:0006352,GO:0003700,GO:0003677
Potri.006G035000.v3.0	06:2365154	-101525	Type 2	Cam interacting protein 111	AT3G56690.1	PF00004	GO:0005524
Potri.T010500.v3.0	scaffold_25:13145	-268617	Type 2	Disease resistance protein (TIR-NBS-LRR class) family	AT5G36930.2	PF13676,PF00931	GO:0007165,GO:0005515,GO:0043531
Potri.006G024000.v3.0	06:1686097	62327.7	Type 2	RING/U-box superfamily protein	AT5G60580.3	PF12906	GO:0008270
Potri.006G035000.v3.0	06:2361906	-103773	Type 2	Cam interacting protein 111	AT3G56690.1	PF00004	GO:0005524
Potri.002G110100.v3.0	02:8118303	-278755	Type 1	Rhamnogalacturonate lyase family protein	AT1G09890.1	PF14686,PF14683,PF06045
Potri.002G128400.v3.0	02:9615503	-120011	Type 2	Protein of unknown function, DUF547	AT5G42690.2	PF14389,PF04784
Potri.006G023800.v3.0	06:1678714	54478.6	Type 2	membrane-associated progesterone binding protein 4	AT4G14965.1
Potri.T010500.v3.0	scaffold_25:13136	-258330	Type 2	Disease resistance protein (TIR-NBS-LRR class) family	AT5G36930.2	PF13676,PF00931	GO:0007165,GO:0005515,GO:0043531
Potri.018G005400.v3.0	18:408210	-20669.7	Type 2
Potri.018G005400.v3.0	18:408624	-11147.1	Type 2
Potri.018G005500.v3.0	18:422172	-17122.4	Type 2	calmodulin-binding protein-related	AT5G10660.1	PF07839	GO:0005516
Potri.018G005500.v3.0	18:422238	-16929.8	Type 2	calmodulin-binding protein-related	AT5G10660.1	PF07839	GO:0005516
Potri.018G005500.v3.0	18:422253	-16929.8	Type 2	calmodulin-binding protein-related	AT5G10660.1	PF07839	GO:0005516
Potri.018G005500.v3.0	18:422271	-16929.8	Type 2	calmodulin-binding protein-related	AT5G10660.1	PF07839	GO:0005516
Potri.018G005400.v3.0	18:407978	-10435.3	Type 2
Potri.018G005400.v3.0	18:408542	-9929.54	Type 2
Potri.018G017600.v3.0	18:1363789	-21779.2	Type 2	MIF4G domain-containing protein / MA3 domain-containing protein	AT5G57870.2	PF02847,PF02854	GO:0005515,GO:0003723
Potri.018G005400.v3.0	18:408677	-9842.54	Type 2
Potri.018G005400.v3.0	18:408081	-9847.62	Type 2
Potri.018G005400.v3.0	18:408532	-8334.26	Type 2
Potri.018G005400.v3.0	18:408686	-9724.04	Type 2
Potri.018G005400.v3.0	18:408540	-15028.1	Type 2
Potri.018G005400.v3.0	18:408591	-9822.43	Type 2
Potri.018G071100.v3.0	18:9112930	-9067.59	Type 2
Potri.018G104000.v3.0	18:13150354	-8725.72	Type 2	Translation initiation factor 3 protein	AT2G24060.1	PF00707,PF05198	GO:0006413,GO:0003743
Potri.018G005400.v3.0	18:408135	-9278.58	Type 2
Potri.019G047300.v3.0	19:6561448	-57366.9	Type 2	Transducin family protein / WD-40 repeat family protein	AT5G16750.1	PF08625,PF00400	GO:0032040,GO:0006364,GO:0005515
Potri.015G061400.v3.0	15:8387972	-44322.7	Type 2	Protein kinase superfamily protein	AT1G18670.1	PF07714	GO:0006468,GO:0004672
Potri.014G180500.v3.0	14:15151025	-1863.32	Type 2	cytochrome P450, family 721, subfamily A, polypeptide 1	AT1G75130.1	PF00067	GO:0055114,GO:0020037,GO:0016705,GO:0005506
Potri.014G180500.v3.0	14:15150203	-1777.98	Type 2	cytochrome P450, family 721, subfamily A, polypeptide 1	AT1G75130.1	PF00067	GO:0055114,GO:0020037,GO:0016705,GO:0005506
Potri.014G180500.v3.0	14:15151016	-1843.55	Type 2	cytochrome P450, family 721, subfamily A, polypeptide 1	AT1G75130.1	PF00067	GO:0055114,GO:0020037,GO:0016705,GO:0005506
Potri.014G180500.v3.0	14:15151109	-2116.83	Type 2	cytochrome P450, family 721, subfamily A, polypeptide 1	AT1G75130.1	PF00067	GO:0055114,GO:0020037,GO:0016705,GO:0005506
Potri.014G064500.v3.0	14:5186231	-5430	Type 2	disease resistance protein (TIR-NBS-LRR class), putative	AT5G17680.1	PF13676,PF00931,PF01582	GO:0007165,GO:0005515,GO:0043531
Potri.014G180500.v3.0	14:15149993	-1793.33	Type 2	cytochrome P450, family 721, subfamily A, polypeptide 1	AT1G75130.1	PF00067	GO:0055114,GO:0020037,GO:0016705,GO:0005506
Potri.014G155900.v3.0	14:12152892	-2476.6	Type 2		AT2G32590.1	PF05786	GO:0007076,GO:0000796
Potri.014G155900.v3.0	14:12153106	-2451.48	Type 2		AT2G32590.1	PF05786	GO:0007076,GO:0000796
Potri.014G180500.v3.0	14:15153510	-1761.69	Type 2	cytochrome P450, family 721, subfamily A, polypeptide 1	AT1G75130.1	PF00067	GO:0055114,GO:0020037,GO:0016705,GO:0005506
Potri.002G047800.v3.0	02:3109989	-14480.1	Type 2	2-oxoglutarate (2OG) and Fe(II)-dependent oxygenase superfamily protein	AT5G19840.1	PF13621
Potri.002G047800.v3.0	02:3111617	-14480.1	Type 2	2-oxoglutarate (2OG) and Fe(II)-dependent oxygenase superfamily protein	AT5G19840.1	PF13621
Potri.002G170300.v3.0	02:12944205	-27769.4	Type 1	RING/U-box superfamily protein	AT2G46495.1	PF14380,PF13947,PF13639	GO:0030247,GO:0008270,GO:0005515
Potri.001G406000.v3.0	01:42845663	-8064.01	Type 2	NB-ARC domain-containing disease resistance protein	AT4G27220.1	PF13855,PF00931	GO:0005515,GO:0043531
Potri.005G168400.v3.0	05:17886285	-7192.33	Type 2	Glycosyl hydrolase family protein	AT1G78060.1	PF14310,PF00933,PF01915	GO:0005975,GO:0004553
Potri.005G203600.v3.0	05:21856808	-26541.3	Type 2		AT3G59090.1	PF06454
Potri.005G168500.v3.0	05:17896735	-6254.39	Type 2	Glycosyl hydrolase family protein	AT1G78060.1	PF14310,PF00933,PF01915	GO:0005975,GO:0004553
Potri.005G005900.v3.0	05:340256	-24906.8	Type 1	glucose-6-phosphate dehydrogenase 4	AT1G09420.2	PF00479,PF02781	GO:0055114,GO:0050661,GO:0006006,GO:0004345
Potri.005G168400.v3.0	05:17884757	-7662.27	Type 2	Glycosyl hydrolase family protein	AT1G78060.1	PF14310,PF00933,PF01915	GO:0005975,GO:0004553
Potri.009G150000.v3.0	09:11816992	-17946.9	Type 2	AT-hook motif nuclear-localized protein 1	AT4G12080.1	PF03479
Potri.004G177200.v3.0	04:19534335	-3826.07	Type 2	Protein of unknown function (DUF630 and DUF632)	AT2G19090.1	PF04783,PF04782
Potri.006G004100.v3.0	06:305950	-21040.5	Type 2	Plant protein of unknown function (DUF827)	AT1G12150.1	PF05701
Potri.006G004600.v3.0	06:329713	-21040.5	Type 2	Calcium-dependent lipid-binding (CaLB domain) family protein	AT5G47710.2	PF00168	GO:0005515
Potri.007G069600.v3.0	07:9107110	-9976.61	Type 2	glutamine synthase clone R1	AT5G37600.1	PF03951,PF00120	GO:0006807,GO:0006542,GO:0004356
Potri.009G032700.v3.0	09:4300167	-23830.9	Type 2	SCARECROW-like 14	AT1G07530.1	PF03514
Potri.009G149900.v3.0	09:11811882	-10367.7	Type 2	Transmembrane amino acid transporter family protein	AT1G08230.2	PF01490
Potri.007G133000.v3.0	07:14688292	-18297.7	Type 2	GRAS family transcription factor family protein	AT2G01570.1	PF03514
Potri.004G214300.v3.0	04:22185860	-4140.11	Type 2	ABC transporter family protein	AT5G60790.1	PF12848,PF00005	GO:0016887,GO:0005524
Potri.004G214300.v3.0	04:22185955	-4100.19	Type 2	ABC transporter family protein	AT5G60790.1	PF12848,PF00005	GO:0016887,GO:0005524
Potri.013G060500.v3.0	13:4560349	-25756.1	Type 1	RING/U-box superfamily protein	AT5G56340.1	PF13639,PF14369	GO:0008270,GO:0005515
Potri.001G005800.v3.0	01:390173	-12344.8	Type 2
Potri.005G204900.v3.0	05:21968998	-7864.29	Type 2	NOL1/NOP2/sun family protein	AT1G06560.1	PF01472,PF01189	GO:0003723,GO:0008168
Potri.018G108800.v3.0	18:13520906	-4065.67	Type 2	C-terminal domain phosphatase-like 4	AT5G58003.1
Potri.004G094800.v3.0	04:8118002	-3076.79	Type 2	MATE efflux family protein	AT2G04090.1	PF01554	GO:0055085,GO:0016020,GO:0015297,GO:0015238,GO:0006855
Potri.007G081900.v3.0	07:10586785	-11973	Type 2	related to KPC1	AT2G22010.1	PF10408,PF00622	GO:0034450,GO:0016567,GO:0006511,GO:0000151,GO:0005515
Potri.002G070000.v3.0	02:4806635	-9841.17	Type 2	ACT-like protein tyrosine kinase family protein	AT4G38470.1	PF07714	GO:0006468,GO:0004672
Potri.001G005800.v3.0	01:389573	-11528.4	Type 2
Potri.008G192800.v3.0	08:13420253	-10375.4	Type 2		AT1G70100.3	PF06886
Potri.008G194200.v3.0	08:13546501	-19684.9	Type 2	glycine-rich protein	AT1G27090.1
Potri.004G214300.v3.0	04:22185591	-3994.56	Type 2	ABC transporter family protein	AT5G60790.1	PF12848,PF00005	GO:0016887,GO:0005524
Potri.005G108600.v3.0	05:8332772	-11870.8	Type 2	early-responsive to dehydration stress protein (ERD4)	AT4G35870.1	PF13967,PF02714	GO:0016020
Potri.001G068900.v3.0	01:5478377	-3088.15	Type 2	no exine formation 1	AT5G13390.1
Potri.001G051000.v3.0	01:3884757	-15313	Type 2	response regulator 24	AT5G26594.1	PF00072	GO:0000160
Potri.001G216900.v3.0	01:22122281	-23830.9	Type 2	transcription factor-related	AT2G27230.2	PF14215
Potri.001G013600.v3.0	01:932910	-11198.9	Type 2	DNA-binding bromodomain-containing protein	AT2G44430.1	PF00439,PF00249	GO:0005515
Potri.007G122600.v3.0	07:14068034	-7348.28	Type 2	Translation initiation factor SUI1 family protein	AT4G27130.1	PF01253	GO:0006413,GO:0003743
Potri.007G122600.v3.0	07:14068822	-7283.99	Type 2	Translation initiation factor SUI1 family protein	AT4G27130.1	PF01253	GO:0006413,GO:0003743
Potri.007G122600.v3.0	07:14069020	-7516.22	Type 2	Translation initiation factor SUI1 family protein	AT4G27130.1	PF01253	GO:0006413,GO:0003743
Potri.009G150200.v3.0	09:11832382	-15841.4	Type 2	PHD finger family protein	AT5G22760.1	PF15612,PF00628,PF02791	GO:0005515
Potri.006G038400.v3.0	06:2693011	-66236.2	Type 2	glutamate synthase 1	AT5G04140.2	PF01493,PF04898,PF01645,PF00310	GO:0055114,GO:0016491,GO:0008152,GO:0015930,GO:0006807,GO:0016638,GO:0006537
Potri.006G045800.v3.0	06:3237403	-184640	Type 2	WD-40 repeat family protein / small nuclear ribonucleoprotein Prp4p-related	AT2G41500.1	PF08799,PF00400	GO:0005515
Potri.006G045700.v3.0	06:3237403	-184640	Type 2	Glycosyl transferase family 4 protein	AT3G57220.1	PF00953	GO:0016021,GO:0008963
Potri.006G193300.v3.0	06:20762608	-50653.6	Type 2		AT2G42040.1	PF08879
Potri.006G269900.v3.0	06:27181283	-40256.1	Type 1	transmembrane receptors;ATP binding	AT1G27170.1	PF13676,PF00931	GO:0007165,GO:0005515,GO:0043531
Potri.001G279300.v3.0	01:28577763	-61689.8	Type 1	ZIP metal ion transporter family	AT2G30080.1	PF02535	GO:0055085,GO:0046873,GO:0030001,GO:0016020
Potri.006G038400.v3.0	06:2705019	-69281	Type 2	glutamate synthase 1	AT5G04140.2	PF01493,PF04898,PF01645,PF00310	GO:0055114,GO:0016491,GO:0008152,GO:0015930,GO:0006807,GO:0016638,GO:0006537
Potri.006G038400.v3.0	06:2700103	-68441.9	Type 2	glutamate synthase 1	AT5G04140.2	PF01493,PF04898,PF01645,PF00310	GO:0055114,GO:0016491,GO:0008152,GO:0015930,GO:0006807,GO:0016638,GO:0006537
Potri.006G269900.v3.0	06:27181465	-41567.6	Type 1	transmembrane receptors;ATP binding	AT1G27170.1	PF13676,PF00931	GO:0007165,GO:0005515,GO:0043531
Potri.018G100200.v3.0	18:12810338	-118024	Type 2	glycine-rich protein	AT4G30460.1
Potri.006G038400.v3.0	06:2693850	-63728.7	Type 2	glutamate synthase 1	AT5G04140.2	PF01493,PF04898,PF01645,PF00310	GO:0055114,GO:0016491,GO:0008152,GO:0015930,GO:0006807,GO:0016638,GO:0006537
Potri.001G219800.v3.0	01:22560255	-43771.8	Type 1	early nodulin-like protein 20	AT2G27035.1	PF02298	GO:0009055
Potri.001G279100.v3.0	01:28558212	-48418.2	Type 1	fructose-2,6-bisphosphatase	AT1G07110.1	PF00686,PF00300,PF01591	GO:2001070,GO:0006000,GO:0005524,GO:0003873,GO:0006003,GO:0003824
Potri.006G193300.v3.0	06:20761597	-49037.2	Type 2		AT2G42040.1	PF08879
Potri.001G279900.v3.0	01:28650349	-126748	Type 1	Phosphatidate cytidylyltransferase family protein	AT5G58560.1
Potri.001G219700.v3.0	01:22555328	-42619.8	Type 2	Argonaute family protein	AT2G27040.1	PF16487,PF16488,PF08699,PF16486,PF02170,PF02171	GO:0005515,GO:0003676
Potri.001G219700.v3.0	01:22559381	-42291.1	Type 2	Argonaute family protein	AT2G27040.1	PF16487,PF16488,PF08699,PF16486,PF02170,PF02171	GO:0005515,GO:0003676
Potri.016G119400.v3.0	16:12428221	-62161.5	Type 1	UbiA prenyltransferase family protein	AT3G51820.1	PF01040	GO:0016021,GO:0004659
Potri.016G119400.v3.0	16:12429881	-60838	Type 1	UbiA prenyltransferase family protein	AT3G51820.1	PF01040	GO:0016021,GO:0004659
Potri.006G047700.v3.0	06:3404653	-29495.1	Type 2	Heat shock protein DnaJ with tetratricopeptide repeat	AT2G41520.1	PF00515,PF00226,PF13414	GO:0005515
Potri.006G038400.v3.0	06:2694142	-60654.1	Type 2	glutamate synthase 1	AT5G04140.2	PF01493,PF04898,PF01645,PF00310	GO:0055114,GO:0016491,GO:0008152,GO:0015930,GO:0006807,GO:0016638,GO:0006537
Potri.013G037100.v3.0	13:2505234	-19473.5	Type 2	Leucine-rich repeat receptor-like protein kinase family protein	AT4G08850.1	PF13855	GO:0005515
Potri.013G036600.v3.0	13:2475712	-26655.4	Type 2	Leucine-rich repeat receptor-like protein kinase family protein	AT4G08850.1	PF00560,PF08263,PF13855,PF00069	GO:0005515,GO:0006468,GO:0005524,GO:0004672
Potri.002G117000.v3.0	02:8752561	-50995.7	Type 2	RNA 2\'-phosphotransferase, Tpt1 / KptA family	AT2G45330.2	PF01885	GO:0016772,GO:0006388
Potri.001G041200.v3.0	01:2997685	-10402.4	Type 2		AT1G16080.1
Potri.018G030300.v3.0	18:2382524	-30300.8	Type 2	Cyclophilin-like peptidyl-prolyl cis-trans isomerase family protein	AT4G32420.3	PF00160	GO:0006457,GO:0003755,GO:0000413
Potri.003G103300.v3.0	03:12858749	-544023	Type 2	CLP protease P4	AT5G45390.1	PF00574
Potri.001G398900.v3.0	01:41985262	-756445	Type 2	embryo defective 2737	AT5G53860.2
Potri.010G110000.v3.0	10:12918160	-496734	Type 2	ENTH/ANTH/VHS superfamily protein	AT2G01600.1	PF07651	GO:0005543
Potri.010G110000.v3.0	10:12919269	-496734	Type 2	ENTH/ANTH/VHS superfamily protein	AT2G01600.1	PF07651	GO:0005543
Potri.014G005400.v3.0	14:594655	-183402	Type 2	LRR and NB-ARC domains-containing disease resistance protein	AT3G14460.1	PF00931	GO:0043531
Potri.013G106900.v3.0	13:12059532	99192.5	Type 2	Major facilitator superfamily protein	AT1G22540.1	PF07690	GO:0055085,GO:0016021,GO:0016020,GO:0006810,GO:0005215
Potri.018G133300.v3.0	18:15380147	-356024	Type 2			PF08007
Potri.T127900.v3.0	scaffold_232:39530	-666213	Type 2	Disease resistance protein (TIR-NBS-LRR class) family	AT5G36930.2	PF01637,PF13676	GO:0005524,GO:0007165,GO:0005515
Potri.003G026800.v3.0	03:3242191	-405750	Type 2	gamma-glutamyl hydrolase 2	AT1G78680.1	PF07722	GO:0016787,GO:0006541,GO:0008242,GO:0003824
Potri.014G160800.v3.0	14:12658723	-567682	Type 2	Protein of unknown function (DUF1664)	AT1G04960.1	PF07889
Potri.003G093400.v3.0	03:12062930	-316260	Type 1	ATPase family associated with various cellular activities (AAA)	AT5G27740.1
Potri.006G107500.v3.0	06:8354369	-304034	Type 2		AT3G51650.1
Potri.016G041000.v3.0	16:2548057	-686081	Type 2	Patatin-like phospholipase family protein	AT5G04040.1	PF01734,PF11815	GO:0006629,GO:0004806
Potri.014G177200.v3.0	14:14547374	-545250	Type 2	PLAT/LH2 domain-containing lipoxygenase family protein	AT3G22400.1	PF01477,PF00305	GO:0005515,GO:0055114,GO:0046872,GO:0016702
Potri.013G005500.v3.0	13:357573	-253229	Type 2	ADP-ribosylation factor A1B	AT5G14670.1	PF09439
Potri.013G005500.v3.0	13:361334	-442199	Type 2	ADP-ribosylation factor A1B	AT5G14670.1	PF09439
Potri.016G074100.v3.0	16:5601734	-313461	Type 2	Peptidase M20/M25/M40 family protein	AT3G02875.1	PF07687,PF01546	GO:0016787,GO:0008152
Potri.002G109000.v3.0	02:8026270	-425973	Type 2	CBL-interacting protein kinase 8	AT4G24400.1	PF14531,PF03822	GO:0007165
Potri.014G012800.v3.0	14:1332584	-124723	Type 2	growth-regulating factor 1	AT2G22840.1	PF08880,PF08879	GO:0006355,GO:0005634,GO:0005524,GO:0032502,GO:0006351
Potri.016G010600.v3.0	16:531225	-555897	Type 1	inositol transporter 4	AT4G16480.1	PF07690,PF00083	GO:0055085,GO:0016021,GO:0022857
Potri.006G041200.v3.0	06:2954865	-468106	Type 2	Plant protein 1589 of unknown function	AT3G10250.2	PF09713
Potri.006G041300.v3.0	06:2959004	-468106	Type 2	cystathionine beta-lyase	AT3G57050.1	PF01053	GO:0030170
Potri.006G107500.v3.0	06:8355270	-257888	Type 2		AT3G51650.1
Potri.006G227700.v3.0	06:23901224	-844244	Type 2	FTSH protease 4	AT2G26140.1	PF07728,PF01434	GO:0016887,GO:0005524,GO:0006508,GO:0004222
Potri.006G260100.v3.0	06:26349647	-853383	Type 2	Protein kinase superfamily protein	AT4G32000.2	PF07714	GO:0006468,GO:0004672
Potri.006G260100.v3.0	06:26350348	-853383	Type 2	Protein kinase superfamily protein	AT4G32000.2	PF07714	GO:0006468,GO:0004672
Potri.006G260100.v3.0	06:26350368	-853383	Type 2	Protein kinase superfamily protein	AT4G32000.2	PF07714	GO:0006468,GO:0004672
Potri.006G260100.v3.0	06:26351161	-853383	Type 2	Protein kinase superfamily protein	AT4G32000.2	PF07714	GO:0006468,GO:0004672
Potri.006G260100.v3.0	06:26351308	-853383	Type 2	Protein kinase superfamily protein	AT4G32000.2	PF07714	GO:0006468,GO:0004672
Potri.006G260100.v3.0	06:26352538	-853383	Type 2	Protein kinase superfamily protein	AT4G32000.2	PF07714	GO:0006468,GO:0004672
Potri.006G260100.v3.0	06:26352593	-853383	Type 2	Protein kinase superfamily protein	AT4G32000.2	PF07714	GO:0006468,GO:0004672
Potri.014G160800.v3.0	14:12657517	-506284	Type 2	Protein of unknown function (DUF1664)	AT1G04960.1	PF07889
Potri.014G078500.v3.0	14:6308627	-145684	Type 2	TCP family transcription factor	AT2G45680.1	PF03634
Potri.018G020600.v3.0	18:1620856	-145684	Type 2	aldehyde dehydrogenase 11A3	AT2G24270.4	PF00171	GO:0055114,GO:0016491,GO:0008152
Potri.001G262600.v3.0	01:27148036	-145684	Type 2	structural maintenance of chromosomes 5	AT5G15920.1	PF02463	GO:0030915,GO:0006281,GO:0000724
Potri.001G287600.v3.0	01:29346064	-145684	Type 2	mRNA splicing factor, thioredoxin-like U5 snRNP	AT3G24730.1	PF02966	GO:0005681,GO:0000398
Potri.001G287700.v3.0	01:29356813	-72842.2	Type 2	proline iminopeptidase	AT2G14260.1	PF00561
Potri.001G289200.v3.0	01:29483939	-145684	Type 2	target of rapamycin	AT1G50030.1	PF02260,PF13646,PF08771,PF11865,PF00454,PF02259	GO:0005515,GO:0008144,GO:0016773
Potri.009G009300.v3.0	09:1672052	-145660	Type 2	chaperonin-60alpha	AT2G28000.1	PF00118	GO:0005524
Potri.009G024100.v3.0	09:3569136	-145684	Type 1	cofactor of nitrate reductase and xanthine dehydrogenase 2	AT2G31955.2	PF13353,PF04055,PF06463	GO:0051536,GO:0003824,GO:0051539,GO:0019008,GO:0006777
Potri.009G125800.v3.0	09:10429679	-145684	Type 1		AT3G01130.2
Potri.019G032200.v3.0	19:3664138	-145684	Type 1
Potri.019G039600.v3.0	19:4524613	-145684	Type 2	cationic amino acid transporter 4	AT3G03720.1	PF13906,PF13520	GO:0016020,GO:0015171,GO:0003333
Potri.017G054700.v3.0	17:4846298	-145684	Type 2	Pectin lyase-like superfamily protein	AT3G24130.1	PF01095	GO:0042545,GO:0030599,GO:0005618
Potri.003G024000.v3.0	03:2841784	-145684	Type 2	P-type ATP-ase 1	AT4G33520.2	PF12710,PF00403,PF00122	GO:0046872,GO:0030001,GO:0000166
Potri.003G110100.v3.0	03:13368159	-145684	Type 2	chromatin remodeling 4	AT5G44800.1	PF06465,PF00628,PF04851,PF00385,PF00271	GO:0005515,GO:0016787,GO:0005524,GO:0003677
Potri.003G134100.v3.0	03:15350857	-145684	Type 2	aluminum-activated malate transporter 9	AT3G18440.1	PF13515	GO:0015743
Potri.012G058000.v3.0	12:6020509	-145684	Type 2	ATPase E1-E2 type family protein / haloacid dehalogenase-like hydrolase family protein	AT1G68710.1	PF00122,PF12710,PF16209,PF16212	GO:0046872,GO:0000166,GO:0016021,GO:0015914,GO:0005524,GO:0004012,GO:0000287
Potri.008G033700.v3.0	08:1860192	-145635	Type 1	Leucine-rich repeat protein kinase family protein	AT3G47570.1	PF00560,PF08263,PF07714,PF13855	GO:0005515,GO:0006468,GO:0004672
Potri.008G119100.v3.0	08:7685155	-145684	Type 1	Protein kinase superfamily protein	AT3G25840.1	PF07714	GO:0006468,GO:0004672
Potri.008G160600.v3.0	08:10904935	-72748.3	Type 2	protein kinase family protein / peptidoglycan-binding LysM domain-containing protein	AT2G23770.1	PF00069	GO:0006468,GO:0005524,GO:0004672
Potri.011G085100.v3.0	11:9031449	-145684	Type 2	SGS domain-containing protein	AT1G30070.1	PF09032,PF04969
Potri.011G107800.v3.0	11:13104059	-145684	Type 2	NHL domain-containing protein	AT3G14860.2	PF01436	GO:0005515
Potri.004G001900.v3.0	04:149463	-145684	Type 1	Protein kinase superfamily protein	AT1G62400.1	PF14531
Potri.004G052700.v3.0	04:4125687	-145684	Type 1	RNA helicase family protein	AT4G18465.1	PF00271,PF04408,PF07717	GO:0004386
Potri.004G228700.v3.0	04:23370463	-145684	Type 2	RNA helicase, ATP-dependent, SK12/DOB1 protein	AT1G59760.1	PF00271,PF00270,PF08148,PF13234	GO:0005524,GO:0003676
Potri.002G121000.v3.0	02:9075251	-99890	Type 2	NRAMP metal ion transporter 2	AT1G47240.1	PF01566	GO:0016020,GO:0006810,GO:0005215
Potri.006G219400.v3.0	06:23180525	-145684	Type 2	alpha/beta-Hydrolases superfamily protein	AT4G33180.1	PF12695
Potri.010G180400.v3.0	10:17886706	-145684	Type 1	2-phosphoglycolate phosphatase 1	AT5G36700.2	PF13242
Potri.019G035200.v3.0	19:4005015	-98495.6	Type 2	FMN binding	AT3G03890.1	PF01243,PF10615	GO:0055114,GO:0010181,GO:0004733
Potri.012G127800.v3.0	12:14554527	-63413.7	Type 2	AGC (cAMP-dependent, cGMP-dependent and protein kinase C) kinase family protein	AT5G62310.1	PF07714	GO:0006468,GO:0004672
Potri.006G075300.v3.0	06:5657982	-52342	Type 2	Cytidine/deoxycytidylate deaminase family protein	AT1G48175.1	PF00383	GO:0008270
Potri.012G136100.v3.0	12:15206523	-87473	Type 2	SEUSS-like 2	AT5G62090.1	PF01803	GO:0030274,GO:0005634,GO:0003712
Potri.014G169900.v3.0	14:13587808	-96848.9	Type 2	Kinase-related protein of unknown function (DUF1296)	AT3G07660.1	PF06972
Potri.012G106600.v3.0	12:13056797	-55905	Type 2	magnesium-protoporphyrin IX methyltransferase	AT4G25080.1	PF12847
Potri.011G145300.v3.0	11:16537290	-35287.9	Type 2	serine/threonine phosphatase 7	AT5G63870.2	PF00149	GO:0016787
Potri.011G116800.v3.0	11:14193116	-44210.2	Type 2	squamosa promoter binding protein-like 5	AT3G15270.1	PF03110	GO:0005634,GO:0003677
Potri.011G129000.v3.0	11:15404568	-39061.5	Type 2	S-locus lectin protein kinase family protein	AT4G27290.1	PF11883,PF08276,PF01453,PF00954,PF07714	GO:0004674,GO:0048544,GO:0006468,GO:0004672
Potri.001G088800.v3.0	01:7025756	-90870.8	Type 2	DCD (Development and Cell Death) domain protein	AT5G42050.1	PF10539
Potri.002G164000.v3.0	02:12389726	-90467.4	Type 2	RING/U-box superfamily protein	AT4G01270.1
Potri.017G093500.v3.0	17:11040233	-90169.1	Type 2	alpha/beta-Hydrolases superfamily protein	AT5G39220.1	PF12697
Potri.001G303100.v3.0	01:30664324	-57690.1	Type 2	UDP-glucosyl transferase 73B5	AT2G15480.1	PF00201	GO:0016758,GO:0008152
Potri.001G303100.v3.0	01:30667962	-57690.1	Type 2	UDP-glucosyl transferase 73B5	AT2G15480.1	PF00201	GO:0016758,GO:0008152
Potri.009G112100.v3.0	09:9572358	-75845.3	Type 2	transducin family protein / WD-40 repeat family protein	AT3G18860.1	PF00400,PF09070,PF08324	GO:0005515
Potri.011G151000.v3.0	11:16944108	-89189	Type 2	2-oxoglutarate (2OG) and Fe(II)-dependent oxygenase superfamily protein	AT4G10500.1	PF03171,PF14226	GO:0055114,GO:0016491
Potri.001G001100.v3.0	01:93772	-72082.3	Type 2	expansin A15	AT2G03090.1	PF03330,PF01357
Potri.011G015400.v3.0	11:1224184	-56124.8	Type 2	transmembrane receptors;ATP binding	AT1G27170.1	PF13676,PF00931	GO:0007165,GO:0005515,GO:0043531
Potri.007G113300.v3.0	07:13551286	-88997.3	Type 2	HAC13 protein (HAC13)	AT1G32750.1	PF00240,PF09247,PF00439,PF12157	GO:0005515
Potri.008G118900.v3.0	08:7671059	-48588.6	Type 2	Sugar isomerase (SIS) family protein	AT5G42740.1	PF00342	GO:0006096,GO:0006094,GO:0004347
Potri.013G119400.v3.0	13:13250505	-57645.1	Type 2	TCP family transcription factor 4	AT3G15030.3	PF03634
Potri.010G042500.v3.0	10:7329834	-39532.6	Type 2	RNA-binding CRS1 / YhbY (CRM) domain-containing protein	AT1G23400.1	PF01985	GO:0003723
Potri.010G143500.v3.0	10:15456216	-86308.1	Type 1	RGA-like 2	AT3G03450.1	PF03514
Potri.018G036800.v3.0	18:3017396	-116032	Type 2	Flavin-binding monooxygenase family protein	AT5G25620.1	PF00743	GO:0055114,GO:0050661,GO:0050660,GO:0004499
Potri.011G122500.v3.0	11:14745958	-97066	Type 2	Transducin/WD40 repeat-like superfamily protein	AT3G15470.1	PF00400	GO:0005515
Potri.011G144400.v3.0	11:16482858	-46870.7	Type 2	SNARE-associated protein-related	AT1G79070.1	PF14712	GO:0031083,GO:0006886
Potri.011G049500.v3.0	11:4237393	-31426.3	Type 1	Clathrin light chain protein	AT2G20760.1	PF01086	GO:0030132,GO:0030130,GO:0016192,GO:0006886,GO:0005198
Potri.011G049600.v3.0	11:4238872	-31426.3	Type 2	Protein kinase superfamily protein	AT3G09010.1	PF00069	GO:0006468,GO:0005524,GO:0004672
Potri.009G004900.v3.0	09:989365	-116103	Type 2
Potri.009G007000.v3.0	09:1283688	-116032	Type 2	F-box associated ubiquitination effector family protein	AT1G64295.1
Potri.009G007600.v3.0	09:1393324	-116032	Type 2	Heavy metal transport/detoxification superfamily protein	AT5G60800.2	PF00403	GO:0046872,GO:0030001
Potri.009G112100.v3.0	09:9570775	-60489.5	Type 2	transducin family protein / WD-40 repeat family protein	AT3G18860.1	PF00400,PF09070,PF08324	GO:0005515
Potri.009G129400.v3.0	09:10568092	-39051	Type 2	Beta-1,3-N-Acetylglucosaminyltransferase family protein	AT4G32090.1
Potri.011G056600.v3.0	11:4957212	-116032	Type 2	Zinc finger C-x8-C-x5-C-x3-H type family protein	AT2G33835.1	PF16131
Potri.011G018700.v3.0	11:1571493	-57900.6	Type 2	Phosphofructokinase family protein	AT1G12000.1	PF00365	GO:0006096,GO:0003872
Potri.006G045400.v3.0	06:3212417	-73971.4	Type 2	DHFS-FPGS homolog C	AT3G10160.1	PF08245	GO:0009058,GO:0005524,GO:0009396,GO:0004326
Potri.011G049600.v3.0	11:4238832	-32039	Type 2	Protein kinase superfamily protein	AT3G09010.1	PF00069	GO:0006468,GO:0005524,GO:0004672
Potri.001G041400.v3.0	01:3015510	-42662.8	Type 1	tubby like protein 8	AT1G16070.1	PF01167
Potri.001G068900.v3.0	01:5473678	-68618.4	Type 2	no exine formation 1	AT5G13390.1
Potri.001G186000.v3.0	01:16343128	-116032	Type 2	Pex2/Pex12 N-terminal domain-containing protein / zinc finger (C3HC4-type RING finger) family protein	AT1G79810.1	PF00097,PF04757	GO:0046872
Potri.001G190900.v3.0	01:17193541	-116032	Type 2
Potri.001G253900.v3.0	01:26376238	-116032	Type 2	NAD(P)-binding Rossmann-fold superfamily protein	AT4G31530.1	PF13460
Potri.001G356700.v3.0	01:36516150	-116032	Type 2		AT1G50730.1	PF03635	GO:0042147,GO:0030904,GO:0015031,GO:0008565
Potri.003G150200.v3.0	03:16444977	-34702.5	Type 1	Disease resistance protein (CC-NBS-LRR class) family	AT1G53350.1	PF00931	GO:0043531
Potri.013G130500.v3.0	13:14208911	-83693.5	Type 2	Core-2/I-branching beta-1,6-N-acetylglucosaminyltransferase family protein	AT1G10880.1		GO:0010155,GO:0005886,GO:0005783
Potri.013G130500.v3.0	13:14209176	-83693.5	Type 2	Core-2/I-branching beta-1,6-N-acetylglucosaminyltransferase family protein	AT1G10880.1		GO:0010155,GO:0005886,GO:0005783
Potri.002G051000.v3.0	02:3362449	-116072	Type 2
Potri.002G128700.v3.0	02:9631241	-116002	Type 2	alpha/beta-Hydrolases superfamily protein	AT5G36210.1	PF01738	GO:0016787
Potri.002G137100.v3.0	02:10176541	-116032	Type 2	ARABIDILLO-1	AT2G44900.1	PF12937,PF00514	GO:0005515
Potri.007G037300.v3.0	07:2923219	-116032	Type 2	methyl esterase 1	AT2G23620.1	PF12697
[truncated: 12,390 more rows]

## Sheet: Supplementary_Table_S2
GO term	Adjusted p-value
nucleobase, nucleoside, nucleotide and nucleic acid metabolic process	1.7129e-12
cellular nitrogen compound metabolic process	1.7129e-12
nucleic acid metabolic process	1.7541e-12
nitrogen compound metabolic process	1.0435e-10
intracellular organelle	1.0435e-10
organelle	1.0435e-10
cellular process	2.222e-10
intracellular	2.7198e-10
intracellular membrane-bounded organelle	8.2782e-10
nucleotide binding	8.2782e-10
membrane-bounded organelle	8.3257e-10
intracellular part	4.5703e-09
organelle part	4.5703e-09
intracellular organelle part	5.8192e-09
macromolecule metabolic process	8.8568e-08
purine nucleotide binding	8.8568e-08
DNA metabolic process	1.1285e-07
nucleoside binding	1.779e-07
adenyl nucleotide binding	2.848e-07
purine nucleoside binding	2.8709e-07
purine ribonucleotide binding	3.2999e-07
ribonucleotide binding	3.2999e-07
cytoplasmic part	5.5129e-07
primary metabolic process	5.8192e-07
cytoplasm	9.1496e-07
adenyl ribonucleotide binding	1.0457e-06
ATP binding	1.3577e-06
regulation of gene silencing	1.5717e-06
cellular macromolecule metabolic process	2.2649e-06
RNA metabolic process	8.2743e-06
cellular component organization	1.9534e-05
cellular metabolic process	5.3155e-05
hydrolase activity	0.00012892
DNA modification	0.00013263
regulation of gene expression, epigenetic	0.00013263
developmental process	0.00027401
protein complex	0.00038803
anatomical structure development	0.00038803
multicellular organismal development	0.00040405
regulation of chromatin silencing	0.00040405
organelle organization	0.00042561
cellular localization	0.00047524
ATPase activity	0.00051586
organelle envelope	0.00052816
envelope	0.00054164
DNA alkylation	0.00065789
DNA methylation	0.00065789
multicellular organismal process	0.00066701
nucleoside-triphosphatase activity	0.00067257
binding	0.0006991
meiotic cell cycle	0.00078833
cell cycle phase	0.00078833
biological_process	0.0010407
nuclear part	0.001058
establishment of localization in cell	0.0011704
chloroplast	0.0011809
DNA methylation on cytosine	0.0012326
ATPase activity, coupled	0.0012327
M phase	0.0014422
plastid	0.0016104
hydrolase activity, acting on acid anhydrides, in phosphorus-containing anhydrides	0.0017926
RNA binding	0.0017926
cell cycle	0.0020667
pyrophosphatase activity	0.0022787
RNA processing	0.0027418
cell cycle process	0.0028877
molecular_function	0.0028977
M phase of meiotic cell cycle	0.0030216
meiosis	0.0030216
reproductive structure development	0.003109
nucleic acid phosphodiester bond hydrolysis	0.0036292
exonuclease activity	0.0039541
nuclear heterochromatin	0.0039698
protein binding	0.0039827
system development	0.0039827
actin cytoskeleton organization	0.0039827
organ development	0.0039827
hydrolase activity, acting on acid anhydrides	0.0040062
protein transport	0.0044178
establishment of protein localization	0.0044178
actin filament-based process	0.0046899
metabolic process	0.0049009
negative regulation of biological process	0.0049637
production of siRNA involved in RNA interference	0.0062801
post-embryonic development	0.0064894
DNA repair	0.0065789
reproductive developmental process	0.0068
intracellular transport	0.006833
plastid envelope	0.0068697
fruit development	0.0079782
chromosome	0.0082262
reproductive process	0.010179
nucleus	0.0103
reproduction	0.010591
protein localization	0.010591
shoot system development	0.011146
shoot development	0.011146
intracellular protein transport	0.011533
heterochromatin	0.011654
negative regulation of metabolic process	0.011654
RNA interference	0.011654
vesicle-mediated transport	0.011787
plastid part	0.012506
macromolecular complex	0.012506
production of siRNA involved in chromatin silencing by small RNA	0.012506
shoot morphogenesis	0.012506
tRNA binding	0.012797
actin filament organization	0.013142
production of small RNA involved in gene silencing by RNA	0.013142
catalytic activity	0.013142
response to dsRNA	0.013142
dsRNA fragmentation	0.013142
cellular response to dsRNA	0.013142
cellular macromolecule biosynthetic process	0.013164
chloroplast part	0.01337
DNA recombination	0.014275
nucleoplasm	0.014337
macromolecule biosynthetic process	0.015621
circadian rhythm	0.016998
rhythmic process	0.016998
cellular response to stimulus	0.016998
peptidase activity, acting on L-amino acid peptides	0.01874
interaction with host	0.019346
DNA replication	0.020183
GTPase regulator activity	0.020183
nuclease activity	0.020183
ADP transport	0.020794
nucleoside-triphosphatase regulator activity	0.020823
nuclear chromosome	0.020823
posttranscriptional gene silencing	0.021777
posttranscriptional gene silencing by RNA	0.021777
response to DNA damage stimulus	0.021813
cellular response to stress	0.023169
negative regulation of macromolecule metabolic process	0.023931
cellular biosynthetic process	0.024402
cellular protein localization	0.024402
gene silencing by RNA	0.024402
substrate-specific transporter activity	0.024464
chloroplast envelope	0.024481
gene expression	0.024565
seed development	0.026729
response to ionizing radiation	0.026729
acetyl-CoA metabolic process	0.027513
regulation of biological process	0.027688
DNA-dependent DNA replication	0.029758
symbiosis, encompassing mutualism through parasitism	0.030398
protein metabolic process	0.030497
chromosome segregation	0.031279
leaf morphogenesis	0.031279
stem cell differentiation	0.031279
succinate dehydrogenase (ubiquinone) activity	0.031593
oxidoreductase activity, acting on the CH-CH group of donors, quinone or related compound as acceptor	0.031593
succinate dehydrogenase activity	0.031593
Rab GDP-dissociation inhibitor activity	0.031593
adenine nucleotide transport	0.031593
ATP transport	0.031593
purine ribonucleotide transport	0.031593
macromolecule methylation	0.031593
cellular macromolecule localization	0.032175
3'-5' exonuclease activity	0.03395
macromolecule modification	0.03395
membrane-enclosed lumen	0.03395
chromosome organization	0.03395
reciprocal meiotic recombination	0.03599
posttranscriptional regulation of gene expression	0.036773
root development	0.036773
peptidase activity	0.037309
cytoskeletal part	0.037658
root system development	0.038262
ATPase activity, coupled to transmembrane movement of ions	0.039011
protein targeting	0.039432
intracellular organelle lumen	0.040188
Golgi vesicle transport	0.040188
organelle lumen	0.040188
phospholipid transporter activity	0.040558
regulation of signal transduction	0.040872
regulation of signaling process	0.040872
clathrin adaptor complex	0.040872
vegetative to reproductive phase transition of meristem	0.040872
meiosis I	0.040872
interspecies interaction between organisms	0.04277
leaf development	0.043271
anatomical structure morphogenesis	0.04426
DNA ligation involved in DNA repair	0.045178
DNA ligase (ATP) activity	0.045178
DNA ligase activity	0.045178
regulation of Ras protein signal transduction	0.045178
regulation of small GTPase mediated signal transduction	0.045178
cation-transporting ATPase activity	0.047308
nucleoplasm part	0.048189
calcium-transporting ATPase activity	0.049846
calcium ion transmembrane transporter activity	0.049846
localization	0.051136
biosynthetic process	0.051408
establishment of localization	0.051632
ATPase activity, coupled to transmembrane movement of ions, phosphorylative mechanism	0.052828
cellular developmental process	0.055053
cytoskeleton	0.055053
negative regulation of cellular process	0.055814
cell	0.055939
hydrolase activity, acting on ester bonds	0.05766
macromolecule localization	0.058686
chromosomal part	0.059214
ligase activity, forming phosphoric ester bonds	0.059764
DNA ligation	0.059764
transport	0.059764
gene silencing	0.059764
purine nucleotide transport	0.059764
cell part	0.060629
phyllome development	0.066506
metal ion transmembrane transporter activity	0.067619
transporter activity	0.069259
lipid transporter activity	0.072244
membrane coat	0.072244
coated membrane	0.072244
nucleotide transport	0.073377
oxidoreductase activity, acting on the CH-CH group of donors	0.073377
nuclear lumen	0.073457
negative regulation of gene expression	0.075192
chromatin silencing by small RNA	0.077996
small GTPase regulator activity	0.079244
di-, tri-valent inorganic cation transmembrane transporter activity	0.079643
ATPase activity, coupled to movement of substances	0.081359
response to radiation	0.081359
clathrin coat	0.08245
response to abiotic stimulus	0.083492
AP-type membrane coat adaptor complex	0.083492
nuclear chromosome part	0.088997
small molecule metabolic process	0.089576
organ morphogenesis	0.099517
cellular_component	0.1018
ion transmembrane transporter activity	0.10587
negative regulation of cellular metabolic process	0.10636
cytoskeleton organization	0.11753
regulation of cellular process	0.12141
response to stimulus	0.13232
biological regulation	0.13232
ligase activity	0.14614
regulation of cell communication	0.14618
negative regulation of nucleobase, nucleoside, nucleotide and nucleic acid metabolic process	0.15191
cell differentiation	0.15894
negative regulation of nitrogen compound metabolic process	0.16724
GDP-dissociation inhibitor activity	0.16896
active transmembrane transporter activity	0.18833
multi-organism process	0.18833
ATPase activity, coupled to transmembrane movement of substances	0.18833
non-membrane-bounded organelle	0.18833
intracellular non-membrane-bounded organelle	0.18833
primary active transmembrane transporter activity	0.18909
P-P-bond-hydrolysis-driven transmembrane transporter activity	0.18909
negative regulation of biosynthetic process	0.18982
cation transmembrane transporter activity	0.19181
negative regulation of macromolecule biosynthetic process	0.19984
negative regulation of RNA metabolic process	0.20367
inorganic cation transmembrane transporter activity	0.20895
nucleic acid binding	0.21024
substrate-specific transmembrane transporter activity	0.21555
coenzyme metabolic process	0.22403
cofactor metabolic process	0.22674
regulation of signaling pathway	0.23552
transmembrane transporter activity	0.24311
hydrolase activity, acting on acid anhydrides, catalyzing transmembrane movement of substances	0.24311
negative regulation of cellular biosynthetic process	0.24761
one-carbon metabolic process	0.25096
negative regulation of transcription, DNA-dependent	0.26622
negative regulation of transcription	0.26622
regulation of metabolic process	0.26927
methylation	0.27262
nuclear chromatin	0.27262
cellular response to organic substance	0.27262
chromatin silencing	0.27262
regulation of macromolecule metabolic process	0.27262
response to chemical stimulus	0.28445
response to stress	0.28472
cellular response to chemical stimulus	0.30897
chromatin	0.31606
negative regulation of gene expression, epigenetic	0.32038
regulation of gene expression	0.34467
nucleobase, nucleoside, nucleotide and nucleic acid transport	0.34467
response to organic substance	0.34467
regulation of primary metabolic process	0.34467
regulation of nitrogen compound metabolic process	0.36702
regulation of nucleobase, nucleoside, nucleotide and nucleic acid metabolic process	0.38662
regulation of cellular metabolic process	0.41338
regulation of biosynthetic process	0.57445
regulation of cellular biosynthetic process	0.5963
regulation of macromolecule biosynthetic process	0.60652
regulation of transcription	0.65692
regulation of RNA metabolic process	0.76738
regulation of transcription, DNA-dependent	0.81134
membrane	0.81966
enzyme regulator activity	0.98227
oxidoreductase activity	0.99109
membrane part	0.99314

## Sheet: Supplementary_Table_S3
Gene ID	Transcript ID	Pfam domains	Best Arabidopsis hit id	Best Arabidopsis hit name	Best Arabidopsis hit description	MPA signature type
Potri.003G070600	Potri.003G070600.1	PF00226	AT3G14200.1		Chaperone DnaJ-domain superfamily protein	type 2
Potri.005G040500	Potri.005G040500.1		AT5G27330.1		Prefoldin chaperone subunit family protein	type 2
Potri.005G171200	Potri.005G171200.1	PF01025	AT1G36390.1		Co-chaperone GrpE family protein	type 1
Potri.008G123200	Potri.008G123200.1	PF00226	AT1G68370.1	ARG1	Chaperone DnaJ-domain superfamily protein	type 2
Potri.009G049900	Potri.009G049900.1	PF00011	AT1G07400.1		HSP20-like chaperones superfamily protein	type 2
Potri.009G144800	Potri.009G144800.1	PF00400,PF07569	AT3G44530.2	HIRA	homolog of histone chaperone HIRA	type 2
Potri.013G024800	Potri.013G024800.1	PF00011	AT1G54840.1		HSP20-like chaperones superfamily protein	type 1
Potri.013G024900	Potri.013G024900.1	PF00011	AT1G54840.1		HSP20-like chaperones superfamily protein	type 2
Potri.013G058100	Potri.013G058100.1	PF00226	AT5G18140.1		Chaperone DnaJ-domain superfamily protein	type 2
Potri.013G062600	Potri.013G062600.1	PF04969	AT3G03773.1		HSP20-like chaperones superfamily protein	type 2
Potri.015G035300	Potri.015G035300.1	PF00684,PF01556,PF00226	AT3G17830.1		Molecular chaperone Hsp40/DnaJ family protein	type 2
Potri.015G065800	Potri.015G065800.1	PF01025	AT4G26780.1	AR192	Co-chaperone GrpE family protein	type 2
Potri.015G065900	Potri.015G065900.1	PF05697,PF05698	AT5G55220.1		trigger factor type chaperone family protein	type 2
Potri.017G044600	Potri.017G044600.1	PF00226	AT5G64360.1		Chaperone DnaJ-domain superfamily protein	type 2
