# Supplementary material for: Multi-Phenotype Association Decomposition: Unraveling Complex Gene-Phenotype Relationships
Source: Front Genet. 2019 May 10;10:417. doi: 10.3389/fgene.2019.00417 (PMC6522845; doi:10.3389/fgene.2019.00417)
Supplement: Supplementary file 3 [file Data_Sheet_2.ZIP]

Archive with 3 entries (2 files):
- Supplementary_File_S1.cys
- __MACOSX/
- __MACOSX/._Supplementary_File_S1.cys
